# Supplementary material for: Co-coding of head and whisker movements by both VPM and POm thalamic neurons
Source: Nat Commun. 2024 Jul 13;15:5883. doi: 10.1038/s41467-024-50039-z (PMC11246487; doi:10.1038/s41467-024-50039-z)
Supplement: Supplementary file 7 — Source Data [file 41467_2024_50039_MOESM7_ESM.xlsx]

## Sheet: Fig.1c POm
-50	-49	-48	-47	-46	-45	-44	-43	-42	-41	-40	-39	-38	-37	-36	-35	-34	-33	-32	-31	-30	-29	-28	-27	-26	-25	-24	-23	-22	-21	-20	-19	-18	-17	-16	-15	-14	-13	-12	-11	-10	-9	-8	-7	-6	-5	-4	-3	-2	-1
2.45098	2.45098	4.90196	4.90196	2.45098	2.45098	4.90196	2.45098	4.90196	14.7059	7.35294	4.90196	2.45098	2.45098	7.35294	0	7.35294	2.45098	4.90196	4.90196	2.45098	4.90196	2.45098	2.45098	0	4.90196	12.2549	9.80392	2.45098	0	7.35294	4.90196	2.45098	2.45098	2.45098	14.7059	0	12.2549	2.45098	9.80392	9.80392	2.45098	4.90196	7.35294	12.2549	4.90196	2.45098	0	4.90196	4.90196
[truncated: 101 more columns]

## Sheet: Fig.1c VPM
-50	-49	-48	-47	-46	-45	-44	-43	-42	-41	-40	-39	-38	-37	-36	-35	-34	-33	-32	-31	-30	-29	-28	-27	-26	-25	-24	-23	-22	-21	-20	-19	-18	-17	-16	-15	-14	-13	-12	-11	-10	-9	-8	-7	-6	-5	-4	-3	-2	-1
17.1569	17.1569	9.80392	14.7059	24.5098	22.0588	22.0588	17.1569	12.2549	12.2549	24.5098	26.9608	7.35294	14.7059	7.35294	14.7059	26.9608	36.7647	22.0588	34.3137	22.0588	24.5098	19.6078	14.7059	24.5098	17.1569	22.0588	12.2549	19.6078	22.0588	14.7059	17.1569	34.3137	19.6078	12.2549	14.7059	19.6078	17.1569	14.7059	19.6078	29.4118	22.0588	9.80392	7.35294	14.7059	39.2157	19.6078	34.3137	22.0588	17.1569
[truncated: 101 more columns]

## Sheet: Fig.1d
0	1	2	3	4	5	6	7	8	9
0.117117	0.333333	0.18018	0.0720721	0.0630631	0.018018	0.018018	0.0540541	0.0630631	0.0810811
0	1	2	3	4	5	6	7	8	9
0.292683	0.219512	0.317073	0.0731707	0.0731707	0.0243902	0	0	0	0

## Sheet: Fig.1f
	VPM25 Laser
		Mean																	Normalized Mean
		1	2	3	4	5	6	7	8	9	10	11	12	13	14	15	16			1	2	3	4	5	6	7	8	9	10	11	12	13	14	15	16
	2 Hz	5.40079	5.36111	4.96032	5.44444	NaN	NaN	NaN	NaN	NaN	NaN	NaN	NaN	NaN	NaN	NaN	NaN		2 Hz	1	0.992652	0.918442	1.00808
	5 Hz	5.29762	5.83333	5.63889	5.03571	4.73413	4.79762	4.69444	5.13889	4.96825	4.84524	NaN	NaN	NaN	NaN	NaN	NaN		5 Hz	1	1.10112	1.06442	0.950562	0.893633	0.905618	0.886142	0.970037	0.937828	0.914607
	8 Hz	4.6627	4.28175	4.08333	3.71825	3.25397	3.27381	3.30159	3.09127	3.31746	3.3373	3.28968	3.44048	3.31349	3.36905	3.27778	3.12302		8 Hz	1	0.918298	0.875745	0.797447	0.697872	0.702128	0.708085	0.662979	0.711489	0.715745	0.705532	0.737872	0.710638	0.722553	0.702979	0.669787
	2 Hz	4.99603	4.99603	4.59921	5.09127	NaN	NaN	NaN	NaN	NaN	NaN	NaN	NaN	NaN	NaN	NaN	NaN		2 Hz	1	1	0.920572	1.01906
		Standard Deviation																	Normalized SD
		1	2	3	4	5	6	7	8	9	10	11	12	13	14	15	16			1	2	3	4	5	6	7	8	9	10	11	12	13	14	15	16
	2 Hz	5.75133	5.74426	5.35943	5.72484	NaN	NaN	NaN	NaN	NaN	NaN	NaN	NaN	NaN	NaN	NaN	NaN		2 Hz	1.0649	1.0636	0.992342	1.06
	5 Hz	5.30905	6.001	5.74912	5.75692	5.16932	5.24107	5.18175	5.31184	5.49456	5.09783	NaN	NaN	NaN	NaN	NaN	NaN		5 Hz	1.00216	1.13277	1.08523	1.0867	0.975782	0.989326	0.978127	1.00269	1.03718	0.962288
	8 Hz	5.18669	4.85199	4.7172	4.33231	3.77439	4.10815	3.75923	3.42414	3.7249	3.59854	3.52558	3.87766	3.67301	3.95527	3.38296	3.35496		8 Hz	1.11238	1.0406	1.01169	0.929142	0.809486	0.881068	0.806234	0.734368	0.798873	0.771773	0.756124	0.831635	0.787743	0.848279	0.725538	0.719531
	2 Hz	5.24347	5.1453	5.08279	5.37179	NaN	NaN	NaN	NaN	NaN	NaN	NaN	NaN	NaN	NaN	NaN	NaN		2 Hz	1.04953	1.02988	1.01737	1.07521
		Count
		1	2	3	4	5	6	7	8	9	10	11	12	13	14	15	16
	2 Hz	252	252	252	252	0	0	0	0	0	0	0	0	0	0	0	0
	5 Hz	252	252	252	252	252	252	252	252	252	252	0	0	0	0	0	0
	8 Hz	252	252	252	252	252	252	252	252	252	252	252	252	252	252	252	252
	2 Hz	252	252	252	252	0	0	0	0	0	0	0	0	0	0	0	0
		SEM																		SEM
		1	2	3	4	5	6	7	8	9	10	11	12	13	14	15	16			1	2	3	4	5	6	7	8	9	10	11	12	13	14	15	16
	2 Hz	0.3623	0.361855	0.337613	0.360631														2 Hz	0.00422581	0.00422062	0.00393786	0.00420635
	5 Hz	0.334438	0.378027	0.36216	0.362652	0.325636	0.330157	0.326419	0.334615	0.346125	0.321133								5 Hz	0.00397681	0.00449513	0.00430645	0.0043123	0.00387215	0.0039259	0.00388146	0.00397891	0.00411578	0.0038186
	8 Hz	0.326731	0.305647	0.297156	0.27291	0.237764	0.258789	0.236809	0.2157	0.234647	0.226687	0.22209	0.24427	0.231378	0.249158	0.213107	0.211342		8 Hz	0.0044142	0.00412935	0.00401464	0.00368707	0.00321224	0.0034963	0.00319934	0.00291416	0.00317013	0.00306259	0.00300049	0.00330014	0.00312596	0.00336618	0.00287912	0.00285528
	2 Hz	0.330308	0.324123	0.320186	0.338391														2 Hz	0.00416479	0.00408681	0.00403716	0.00426672
	VPM25 Whisk
		Mean																	Normalized Mean
		1	2	3	4	5	6	7	8	9	10	11	12	13	14	15	16			1	2	3	4	5	6	7	8	9	10	11	12	13	14	15	16
	2 Hz	1.86111	1.63889	1.38889	1.38889	NaN	NaN	NaN	NaN	NaN	NaN	NaN	NaN	NaN	NaN	NaN	NaN		2 Hz	1	0.880597	0.746269	0.746269
	5 Hz	1.5	1.61111	1.19444	1.08333	0.833333	0.888889	1.02778	0.777778	0.833333	0.888889	NaN	NaN	NaN	NaN	NaN	NaN		5 Hz	1	1.07407	0.796296	0.722222	0.555556	0.592593	0.685185	0.518519	0.555556	0.592593
	8 Hz	1.05556	0.805556	0.833333	0.833333	0.555556	0.722222	0.555556	0.722222	0.583333	0.694444	0.527778	0.666667	0.583333	0.333333	0.361111	0.5		8 Hz	1	0.763158	0.789474	0.789474	0.526316	0.684211	0.526316	0.684211	0.552632	0.657895	0.5	0.631579	0.552632	0.315789	0.342105	0.473684
	2 Hz	1.27778	1.47222	1.22222	1.33333	NaN	NaN	NaN	NaN	NaN	NaN	NaN	NaN	NaN	NaN	NaN	NaN		2 Hz	1	1.15217	0.956522	1.04348
		Standard Deviation																	Normalized SD
		1	2	3	4	5	6	7	8	9	10	11	12	13	14	15	16			1	2	3	4	5	6	7	8	9	10	11	12	13	14	15	16
	2 Hz	1.86934	2.04454	1.5171	1.53582	NaN	NaN	NaN	NaN	NaN	NaN	NaN	NaN	NaN	NaN	NaN	NaN		2 Hz	1.00442	1.09856	0.815157	0.825214
	5 Hz	1.64751	1.62617	1.21466	1.13074	1.02817	1.11555	1.05522	1.01731	0.971008	1.06309	NaN	NaN	NaN	NaN	NaN	NaN		5 Hz	1.09834	1.08412	0.809773	0.753826	0.68545	0.743698	0.703481	0.678207	0.647339	0.708726
	8 Hz	1.41309	0.855885	1	1.0556	0.808683	0.848902	0.694651	0.91374	0.649175	1.36945	0.73625	1.01419	0.906327	0.478091	0.592948	0.774597		8 Hz	1.33872	0.810839	0.947368	1.00004	0.766121	0.804223	0.65809	0.865648	0.615008	1.29737	0.6975	0.960807	0.858626	0.452929	0.56174	0.733828
	2 Hz	1.79859	1.50211	1.43649	1.47358	NaN	NaN	NaN	NaN	NaN	NaN	NaN	NaN	NaN	NaN	NaN	NaN		2 Hz	1.40759	1.17557	1.12421	1.15323
		Count
		1	2	3	4	5	6	7	8	9	10	11	12	13	14	15	16
	2 Hz	36	36	36	36	0	0	0	0	0	0	0	0	0	0	0	0
	5 Hz	36	36	36	36	36	36	36	36	36	36	0	0	0	0	0	0
	8 Hz	36	36	36	36	36	36	36	36	36	36	36	36	36	36	36	36
	2 Hz	36	36	36	36	0	0	0	0	0	0	0	0	0	0	0	0
		SEM																		SEM
		1	2	3	4	5	6	7	8	9	10	11	12	13	14	15	16			1	2	3	4	5	6	7	8	9	10	11	12	13	14	15	16
	2 Hz	0.311557	0.340757	0.25285	0.255969														2 Hz	0.0279006	0.0305156	0.0226433	0.0229226
	5 Hz	0.274585	0.271029	0.202443	0.188457	0.171362	0.185924	0.17587	0.169552	0.161835	0.177182								5 Hz	0.0305094	0.0301143	0.0224937	0.0209396	0.0190403	0.0206583	0.0195411	0.0188391	0.0179816	0.0196868
	8 Hz	0.235515	0.142648	0.166667	0.175933	0.134781	0.141484	0.115775	0.15229	0.108196	0.228242	0.122708	0.169031	0.151054	0.0796819	0.0988247	0.129099		8 Hz	0.0371866	0.0225233	0.0263158	0.0277789	0.0212811	0.0223395	0.0182803	0.0240458	0.0170836	0.0360382	0.019375	0.0266891	0.0238507	0.0125814	0.0156039	0.0203841
	2 Hz	0.299765	0.250352	0.239414	0.245596														2 Hz	0.0390998	0.0326547	0.031228	0.0320343
	VPM28 Laser
		Mean																	Normalized Mean
		1	2	3	4	5	6	7	8	9	10	11	12	13	14	15	16			1	2	3	4	5	6	7	8	9	10	11	12	13	14	15	16
	2 Hz	4.9963	4.85	4.94444	4.97963	NaN	NaN	NaN	NaN	NaN	NaN	NaN	NaN	NaN	NaN	NaN	NaN		2 Hz	1	0.970719	0.989622	0.996664
	5 Hz	4.87963	3.87593	3.77963	3.5963	3.48519	3.40185	3.39815	3.44259	3.37407	3.39815	NaN	NaN	NaN	NaN	NaN	NaN		5 Hz	1	0.794307	0.774573	0.737002	0.714231	0.697154	0.696395	0.705503	0.691461	0.696395
	8 Hz	4.76111	3.17778	3.1463	2.9	2.77037	2.64815	2.63148	2.51296	2.47222	2.41667	2.45741	2.37222	2.43519	2.3963	2.43889	2.44074		8 Hz	1	0.667445	0.660832	0.609102	0.581875	0.556204	0.552703	0.52781	0.519253	0.507585	0.516142	0.49825	0.511474	0.503306	0.512252	0.512641
	2 Hz	4.96852	4.61852	4.62037	4.72407	NaN	NaN	NaN	NaN	NaN	NaN	NaN	NaN	NaN	NaN	NaN	NaN		2 Hz	1	0.929556	0.929929	0.950801
		Standard Deviation																	Normalized SD
		1	2	3	4	5	6	7	8	9	10	11	12	13	14	15	16			1	2	3	4	5	6	7	8	9	10	11	12	13	14	15	16
	2 Hz	5.54355	5.56307	5.73314	5.72447	NaN	NaN	NaN	NaN	NaN	NaN	NaN	NaN	NaN	NaN	NaN	NaN		2 Hz	1.10953	1.11344	1.14748	1.14574
	5 Hz	5.54007	4.73112	4.45276	4.27965	4.17095	4.16225	4.06519	4.23459	3.99035	4.23594	NaN	NaN	NaN	NaN	NaN	NaN		5 Hz	1.13535	0.969565	0.912519	0.877044	0.854767	0.852984	0.833094	0.86781	0.817757	0.868087
	8 Hz	5.47522	3.85857	3.90077	3.53162	3.31621	3.36774	3.34133	3.11228	3.08945	3.06251	3.07	3.13819	3.07625	3.10938	3.15022	3.1171		8 Hz	1.14999	0.810435	0.819299	0.741764	0.696521	0.707343	0.701797	0.653688	0.648892	0.643233	0.644807	0.659129	0.646121	0.653079	0.661657	0.654701
	2 Hz	5.58498	5.3089	5.41303	5.59318	NaN	NaN	NaN	NaN	NaN	NaN	NaN	NaN	NaN	NaN	NaN	NaN		2 Hz	1.12407	1.06851	1.08947	1.12572
		Count
		1	2	3	4	5	6	7	8	9	10	11	12	13	14	15	16
	2 Hz	540	540	540	540	0	0	0	0	0	0	0	0	0	0	0	0
	5 Hz	540	540	540	540	540	540	540	540	540	540	0	0	0	0	0	0
	8 Hz	540	540	540	540	540	540	540	540	540	540	540	540	540	540	540	540
	2 Hz	540	540	540	540	0	0	0	0	0	0	0	0	0	0	0	0
		SEM																		SEM
		1	2	3	4	5	6	7	8	9	10	11	12	13	14	15	16			1	2	3	4	5	6	7	8	9	10	11	12	13	14	15	16
	2 Hz	0.238556	0.239397	0.246715	0.246342														2 Hz	0.00205469	0.00206192	0.00212496	0.00212174
	5 Hz	0.238407	0.203595	0.191616	0.184167	0.179489	0.179115	0.174938	0.182228	0.171717	0.182286								5 Hz	0.00210249	0.00179549	0.00168985	0.00162415	0.0015829	0.0015796	0.00154277	0.00160706	0.00151436	0.00160757
	8 Hz	0.235616	0.166046	0.167863	0.151977	0.142707	0.144924	0.143788	0.133931	0.132949	0.131789	0.132112	0.135046	0.132381	0.133807	0.135564	0.134139		8 Hz	0.00212961	0.0015008	0.00151722	0.00137364	0.00128985	0.00130989	0.00129962	0.00121053	0.00120165	0.00119117	0.00119409	0.00122061	0.00119652	0.00120941	0.00122529	0.00121241
	2 Hz	0.240339	0.228459	0.23294	0.240692														2 Hz	0.00208162	0.00197872	0.00201753	0.00208467
	VPM28 Whisk
		Mean																	Normalized Mean
		1	2	3	4	5	6	7	8	9	10	11	12	13	14	15	16			1	2	3	4	5	6	7	8	9	10	11	12	13	14	15	16
	2 Hz	1.13095	1	1.19048	1.19048	NaN	NaN	NaN	NaN	NaN	NaN	NaN	NaN	NaN	NaN	NaN	NaN		2 Hz	1	0.884211	1.05263	1.05263
	5 Hz	1.16667	1.0119	1.07143	0.964286	0.940476	0.97619	0.833333	0.892857	0.869048	0.904762	NaN	NaN	NaN	NaN	NaN	NaN		5 Hz	1	0.867347	0.918367	0.826531	0.806122	0.836735	0.714286	0.765306	0.744898	0.77551
	8 Hz	1.13095	1.14286	0.892857	0.75	0.833333	0.75	0.869048	0.77381	0.964286	0.72619	0.916667	0.738095	0.738095	0.761905	0.666667	0.785714		8 Hz	1	1.01053	0.789474	0.663158	0.736842	0.663158	0.768421	0.684211	0.852632	0.642105	0.810526	0.652632	0.652632	0.673684	0.589474	0.694737
	2 Hz	1.14286	1.05952	1.09524	1.04762	NaN	NaN	NaN	NaN	NaN	NaN	NaN	NaN	NaN	NaN	NaN	NaN		2 Hz	1	0.927083	0.958333	0.916667
		Standard Deviation																	Normalized SD
		1	2	3	4	5	6	7	8	9	10	11	12	13	14	15	16			1	2	3	4	5	6	7	8	9	10	11	12	13	14	15	16
	2 Hz	1.27799	1.13009	1.39255	1.44352	NaN	NaN	NaN	NaN	NaN	NaN	NaN	NaN	NaN	NaN	NaN	NaN		2 Hz	1.13001	0.999239	1.2313	1.27638
	5 Hz	1.2972	1.17703	1.32434	1.23646	1.22574	1.27984	1.10675	1.1514	1.03876	1.02521	NaN	NaN	NaN	NaN	NaN	NaN		5 Hz	1.11189	1.00888	1.13515	1.05982	1.05063	1.097	0.948644	0.986918	0.890369	0.878754
	8 Hz	1.22011	1.32758	1.09784	1.03987	1.21073	0.916712	1.073	0.986062	1.27484	0.973767	1.21445	1.03107	0.9584	1.02521	0.909565	1.01876		8 Hz	1.07883	1.17386	0.97072	0.919462	1.07054	0.810567	0.948754	0.871886	1.12723	0.861015	1.07383	0.911685	0.847428	0.906504	0.804247	0.900796
	2 Hz	1.26246	1.24524	1.34987	1.23117	NaN	NaN	NaN	NaN	NaN	NaN	NaN	NaN	NaN	NaN	NaN	NaN		2 Hz	1.10465	1.08959	1.18114	1.07727
		Count
		1	2	3	4	5	6	7	8	9	10	11	12	13	14	15	16
	2 Hz	84	84	84	84	0	0	0	0	0	0	0	0	0	0	0	0
	5 Hz	84	84	84	84	84	84	84	84	84	84	0	0	0	0	0	0
	8 Hz	84	84	84	84	84	84	84	84	84	84	84	84	84	84	84	84
	2 Hz	84	84	84	84	0	0	0	0	0	0	0	0	0	0	0	0
		SEM																		SEM
		1	2	3	4	5	6	7	8	9	10	11	12	13	14	15	16			1	2	3	4	5	6	7	8	9	10	11	12	13	14	15	16
	2 Hz	0.13944	0.123303	0.151939	0.157501														2 Hz	0.0134525	0.0118957	0.0146584	0.015195
	5 Hz	0.141536	0.128424	0.144497	0.134909	0.133739	0.139642	0.120757	0.125628	0.113338	0.11186								5 Hz	0.0132367	0.0120105	0.0135137	0.0126169	0.0125076	0.0130596	0.0112934	0.011749	0.0105996	0.0104614
	8 Hz	0.133125	0.144851	0.119784	0.113459	0.132101	0.100022	0.117073	0.107588	0.139096	0.106247	0.132508	0.112499	0.10457	0.11186	0.0992417	0.111155		8 Hz	0.0128433	0.0139746	0.0115562	0.010946	0.0127445	0.0096496	0.0112947	0.0103796	0.0134194	0.0102502	0.0127837	0.0108534	0.0100884	0.0107917	0.00957437	0.0107238
	2 Hz	0.137746	0.135867	0.147283	0.134332														2 Hz	0.0131506	0.0129713	0.0140611	0.0128247
	POm31 Laser 5mW
		Mean																	Normalized Mean
		1	2	3	4	5	6	7	8	9	10	11	12	13	14	15	16			1	2	3	4	5	6	7	8	9	10	11	12	13	14	15	16
	2 Hz	0.444444	0.694444	0.583333	0.555556	NaN	NaN	NaN	NaN	NaN	NaN	NaN	NaN	NaN	NaN	NaN	NaN		2 Hz	1	1.5625	1.3125	1.25
	5 Hz	0.555556	0.527778	0.527778	0.472222	0.472222	0.5	0.555556	0.472222	0.5	0.416667	NaN	NaN	NaN	NaN	NaN	NaN		5 Hz	1	0.95	0.95	0.85	0.85	0.9	1	0.85	0.9	0.75
	8 Hz	0.611111	0.416667	0.388889	0.25	0.305556	0.305556	0.25	0.333333	0.277778	0.277778	0.277778	0.333333	0.333333	0.25	0.305556	0.305556		8 Hz	1	0.681818	0.636364	0.409091	0.5	0.5	0.409091	0.545455	0.454545	0.454545	0.454545	0.545455	0.545455	0.409091	0.5	0.5
	2 Hz	0.527778	0.555556	0.583333	0.5	NaN	NaN	NaN	NaN	NaN	NaN	NaN	NaN	NaN	NaN	NaN	NaN		2 Hz	1	1.05263	1.10526	0.947368
		Standard Deviation																	Normalized SD
		1	2	3	4	5	6	7	8	9	10	11	12	13	14	15	16			1	2	3	4	5	6	7	8	9	10	11	12	13	14	15	16
	2 Hz	0.734631	1.00909	0.996422	0.876501	NaN	NaN	NaN	NaN	NaN	NaN	NaN	NaN	NaN	NaN	NaN	NaN		2 Hz	1.65292	2.27044	2.24195	1.97213
	5 Hz	0.908514	0.810154	0.810154	0.774084	0.774084	0.774597	0.843274	0.73625	0.774597	0.649175	NaN	NaN	NaN	NaN	NaN	NaN		5 Hz	1.63532	1.45828	1.45828	1.39335	1.39335	1.39427	1.51789	1.32525	1.39427	1.16852
	8 Hz	0.964447	0.691789	0.687761	0.5	0.467177	0.467177	0.439155	0.534522	0.454257	0.454257	0.513315	0.478091	0.534522	0.439155	0.467177	0.467177		8 Hz	1.57819	1.13202	1.12543	0.818182	0.764471	0.764471	0.718617	0.874673	0.743329	0.743329	0.83997	0.782331	0.874673	0.718617	0.764471	0.764471
	2 Hz	0.877858	0.876501	0.906327	0.810643	NaN	NaN	NaN	NaN	NaN	NaN	NaN	NaN	NaN	NaN	NaN	NaN		2 Hz	1.66331	1.66074	1.71725	1.53596
		Count
		1	2	3	4	5	6	7	8	9	10	11	12	13	14	15	16
	2 Hz	36	36	36	36	0	0	0	0	0	0	0	0	0	0	0	0
	5 Hz	36	36	36	36	36	36	36	36	36	36	0	0	0	0	0	0
	8 Hz	36	36	36	36	36	36	36	36	36	36	36	36	36	36	36	36
	2 Hz	36	36	36	36	0	0	0	0	0	0	0	0	0	0	0	0
		SEM																		SEM
		1	2	3	4	5	6	7	8	9	10	11	12	13	14	15	16			1	2	3	4	5	6	7	8	9	10	11	12	13	14	15	16
	2 Hz	0.122438	0.168181	0.16607	0.146083														2 Hz	0.0459144	0.0630679	0.0622764	0.0547813
	5 Hz	0.151419	0.135026	0.135026	0.129014	0.129014	0.129099	0.140546	0.122708	0.129099	0.108196								5 Hz	0.0454257	0.0405077	0.0405077	0.0387042	0.0387042	0.0387298	0.0421637	0.0368125	0.0387298	0.0324588
	8 Hz	0.160741	0.115298	0.114627	0.0833333	0.0778628	0.0778628	0.0731925	0.0890871	0.0757095	0.0757095	0.0855525	0.0796819	0.0890871	0.0731925	0.0778628	0.0778628		8 Hz	0.0438385	0.0314449	0.0312619	0.0227273	0.0212353	0.0212353	0.0199616	0.0242965	0.020648	0.020648	0.0233325	0.0217314	0.0242965	0.0199616	0.0212353	0.0212353
	2 Hz	0.14631	0.146083	0.151054	0.135107														2 Hz	0.0462031	0.0461316	0.0477014	0.0426654
	POm31 Laser 20mW
		Mean																	Normalized Mean
		1	2	3	4	5	6	7	8	9	10	11	12	13	14	15	16			1	2	3	4	5	6	7	8	9	10	11	12	13	14	15	16
	2 Hz	0.4375	0.458333	0.635417	0.541667	NaN	NaN	NaN	NaN	NaN	NaN	NaN	NaN	NaN	NaN	NaN	NaN		2 Hz	1	1.04762	1.45238	1.2381
	5 Hz	0.458333	0.291667	0.291667	0.239583	0.28125	0.270833	0.25	0.28125	0.28125	0.270833	NaN	NaN	NaN	NaN	NaN	NaN		5 Hz	1	0.636364	0.636364	0.522727	0.613636	0.590909	0.545455	0.613636	0.613636	0.590909
	8 Hz	0.322917	0.21875	0.260417	0.239583	0.1875	0.229167	0.208333	0.177083	0.177083	0.21875	0.15625	0.197917	0.166667	0.177083	0.145833	0.166667		8 Hz	1	0.677419	0.806452	0.741935	0.580645	0.709677	0.645161	0.548387	0.548387	0.677419	0.483871	0.612903	0.516129	0.548387	0.451613	0.516129
	2 Hz	0.364583	0.322917	0.364583	0.25	NaN	NaN	NaN	NaN	NaN	NaN	NaN	NaN	NaN	NaN	NaN	NaN		2 Hz	1	0.885714	1	0.685714
		Standard Deviation																	Normalized SD
		1	2	3	4	5	6	7	8	9	10	11	12	13	14	15	16			1	2	3	4	5	6	7	8	9	10	11	12	13	14	15	16
	2 Hz	0.661935	0.80677	0.941665	0.961541	NaN	NaN	NaN	NaN	NaN	NaN	NaN	NaN	NaN	NaN	NaN	NaN		2 Hz	1.51299	1.84404	2.15238	2.19781
	5 Hz	0.893446	0.663589	0.631067	0.628194	0.67595	0.623727	0.523148	0.627495	0.574971	0.589007	NaN	NaN	NaN	NaN	NaN	NaN		5 Hz	1.94934	1.44783	1.37687	1.3706	1.4748	1.36086	1.14141	1.36908	1.25448	1.28511
	8 Hz	0.640638	0.463468	0.566518	0.497251	0.488014	0.552109	0.500876	0.410258	0.458712	0.506861	0.39278	0.40052	0.427149	0.43516	0.354792	0.374634		8 Hz	1.98391	1.43526	1.75438	1.53987	1.51127	1.70976	1.5511	1.27048	1.42053	1.56963	1.21635	1.24032	1.32278	1.34759	1.09871	1.16016
	2 Hz	0.71259	0.74685	0.769413	0.598243	NaN	NaN	NaN	NaN	NaN	NaN	NaN	NaN	NaN	NaN	NaN	NaN		2 Hz	1.95453	2.0485	2.11039	1.6409
		Count
		1	2	3	4	5	6	7	8	9	10	11	12	13	14	15	16
	2 Hz	96	96	96	96	0	0	0	0	0	0	0	0	0	0	0	0
	5 Hz	96	96	96	96	96	96	96	96	96	96	0	0	0	0	0	0
	8 Hz	96	96	96	96	96	96	96	96	96	96	96	96	96	96	96	96
	2 Hz	96	96	96	96	0	0	0	0	0	0	0	0	0	0	0	0
		SEM																		SEM
		1	2	3	4	5	6	7	8	9	10	11	12	13	14	15	16			1	2	3	4	5	6	7	8	9	10	11	12	13	14	15	16
	2 Hz	0.0675585	0.0823406	0.0961083	0.0981369														2 Hz	0.0157604	0.0192088	0.0224206	0.0228938
	5 Hz	0.0911869	0.0677273	0.064408	0.0641147	0.0689888	0.0636588	0.0533936	0.0640434	0.0586828	0.0601153								5 Hz	0.0203056	0.0150816	0.0143424	0.0142771	0.0153625	0.0141756	0.0118897	0.0142613	0.0130675	0.0133865
	8 Hz	0.0653848	0.0473025	0.05782	0.0507505	0.0498077	0.0563494	0.0511205	0.0418718	0.0468171	0.0517313	0.040088	0.040878	0.0435957	0.0444133	0.0362108	0.038236		8 Hz	0.0206657	0.0149506	0.0182748	0.0160404	0.0157424	0.01781	0.0161573	0.0132341	0.0147972	0.0163503	0.0126703	0.01292	0.013779	0.0140374	0.0114449	0.012085
	2 Hz	0.0727285	0.0762251	0.0785278	0.0610579														2 Hz	0.0203597	0.0213386	0.0219832	0.0170927
	POm31 Whisk
		Mean																	Normalized Mean
		1	2	3	4	5	6	7	8	9	10	11	12	13	14	15	16			1	2	3	4	5	6	7	8	9	10	11	12	13	14	15	16
	2 Hz	1.70635	1.63095	1.45238	0.873016	NaN	NaN	NaN	NaN	NaN	NaN	NaN	NaN	NaN	NaN	NaN	NaN		2 Hz	1	0.955814	0.851163	0.511628
	5 Hz	1.15873	0.257937	0.234127	0.293651	0.265873	0.154762	0.119048	0.111111	0.162698	0.166667	NaN	NaN	NaN	NaN	NaN	NaN		5 Hz	1	0.222603	0.202055	0.253425	0.229452	0.133562	0.10274	0.0958904	0.140411	0.143836
	8 Hz	0.944444	0.0873016	0.103175	0.150794	0.134921	0.178571	0.313492	0.119048	0.25	0.0992063	0.103175	0.0793651	0.0833333	0.138889	0.0912698	0.178571		8 Hz	1	0.092437	0.109244	0.159664	0.142857	0.189076	0.331933	0.12605	0.264706	0.105042	0.109244	0.0840336	0.0882353	0.147059	0.0966387	0.189076
	2 Hz	1.16667	0.654762	0.515873	0.496032	NaN	NaN	NaN	NaN	NaN	NaN	NaN	NaN	NaN	NaN	NaN	NaN		2 Hz	1	0.561224	0.442177	0.42517
		Standard Deviation																	Normalized SD
		1	2	3	4	5	6	7	8	9	10	11	12	13	14	15	16			1	2	3	4	5	6	7	8	9	10	11	12	13	14	15	16
	2 Hz	3.31859	3.33918	3.02343	2.24756	NaN	NaN	NaN	NaN	NaN	NaN	NaN	NaN	NaN	NaN	NaN	NaN		2 Hz	1.94485	1.95691	1.77187	1.31718
	5 Hz	2.76838	0.949385	0.671522	0.842756	0.835437	0.467954	0.391282	0.413367	0.632233	0.646782	NaN	NaN	NaN	NaN	NaN	NaN		5 Hz	2.38915	0.819332	0.579533	0.72731	0.720993	0.403851	0.337682	0.356741	0.545626	0.558182
	8 Hz	2.37284	0.33447	0.364333	0.789043	0.540815	0.560891	0.982383	0.514447	0.816293	0.391747	0.434184	0.324392	0.341371	0.528619	0.37289	0.853781		8 Hz	2.51242	0.354144	0.385765	0.835457	0.572628	0.593885	1.04017	0.544709	0.86431	0.414791	0.459724	0.343473	0.361451	0.559714	0.394825	0.904003
	2 Hz	2.81218	1.84128	1.44616	1.54223	NaN	NaN	NaN	NaN	NaN	NaN	NaN	NaN	NaN	NaN	NaN	NaN		2 Hz	2.41044	1.57824	1.23957	1.32191
		Count
		1	2	3	4	5	6	7	8	9	10	11	12	13	14	15	16
	2 Hz	252	252	252	252	0	0	0	0	0	0	0	0	0	0	0	0
	5 Hz	252	252	252	252	252	252	252	252	252	252	0	0	0	0	0	0
	8 Hz	252	252	252	252	252	252	252	252	252	252	252	252	252	252	252	252
	2 Hz	252	252	252	252	0	0	0	0	0	0	0	0	0	0	0	0
		SEM																		SEM
		1	2	3	4	5	6	7	8	9	10	11	12	13	14	15	16			1	2	3	4	5	6	7	8	9	10	11	12	13	14	15	16
	2 Hz	0.209051	0.210348	0.190458	0.141583														2 Hz	0.00771765	0.00776553	0.00703124	0.00522689
	5 Hz	0.174392	0.0598056	0.0423019	0.0530887	0.0526276	0.0294783	0.0246485	0.0260397	0.0398269	0.0407434								5 Hz	0.00948077	0.00325132	0.00229973	0.00288615	0.00286108	0.00160258	0.00134001	0.00141564	0.00216518	0.00221501
	8 Hz	0.149475	0.0210696	0.0229509	0.049705	0.0340681	0.0353328	0.0618843	0.0324071	0.0514216	0.0246777	0.027351	0.0204347	0.0215043	0.0332999	0.0234899	0.0537831		8 Hz	0.00996991	0.00140533	0.00153081	0.00331531	0.00227233	0.00235669	0.00412766	0.00216154	0.0034298	0.00164599	0.0018243	0.00136299	0.00143433	0.00222109	0.00156676	0.00358731
	2 Hz	0.177151	0.115989	0.0910996	0.0971513														2 Hz	0.00956524	0.00626284	0.00491891	0.00524568
	POm36 Laser 5mW
		Mean																	Normalized Mean
		1	2	3	4	5	6	7	8	9	10	11	12	13	14	15	16			1	2	3	4	5	6	7	8	9	10	11	12	13	14	15	16
	2 Hz	0.444444	0.611111	0.527778	0.638889	NaN	NaN	NaN	NaN	NaN	NaN	NaN	NaN	NaN	NaN	NaN	NaN		2 Hz	1	1.375	1.1875	1.4375
	5 Hz	0.472222	0.555556	0.555556	0.611111	0.388889	0.555556	0.5	0.472222	0.416667	0.527778	NaN	NaN	NaN	NaN	NaN	NaN		5 Hz	1	1.17647	1.17647	1.29412	0.823529	1.17647	1.05882	1	0.882353	1.11765
	8 Hz	0.388889	0.388889	0.305556	0.333333	0.333333	0.333333	0.277778	0.388889	0.388889	0.333333	0.333333	0.333333	0.361111	0.361111	0.305556	0.305556		8 Hz	1	1	0.785714	0.857143	0.857143	0.857143	0.714286	1	1	0.857143	0.857143	0.857143	0.928571	0.928571	0.785714	0.785714
	2 Hz	0.611111	0.472222	0.527778	0.388889	NaN	NaN	NaN	NaN	NaN	NaN	NaN	NaN	NaN	NaN	NaN	NaN		2 Hz	1	0.772727	0.863636	0.636364
		Standard Deviation																	Normalized SD
		1	2	3	4	5	6	7	8	9	10	11	12	13	14	15	16			1	2	3	4	5	6	7	8	9	10	11	12	13	14	15	16
	2 Hz	0.606839	0.54917	0.73625	0.866941	NaN	NaN	NaN	NaN	NaN	NaN	NaN	NaN	NaN	NaN	NaN	NaN		2 Hz	1.36539	1.23563	1.65656	1.95062
	5 Hz	0.654047	0.772545	0.734631	0.72812	0.687761	0.734631	0.654654	0.608798	0.554205	0.73625	NaN	NaN	NaN	NaN	NaN	NaN		5 Hz	1.38504	1.63598	1.55569	1.5419	1.45644	1.55569	1.38633	1.28922	1.17361	1.55912
	8 Hz	0.494413	0.598941	0.467177	0.478091	0.478091	0.478091	0.454257	0.494413	0.494413	0.478091	0.478091	0.478091	0.487136	0.487136	0.467177	0.467177		8 Hz	1.27135	1.54013	1.20131	1.22938	1.22938	1.22938	1.16809	1.27135	1.27135	1.22938	1.22938	1.22938	1.25264	1.25264	1.20131	1.20131
	2 Hz	0.72812	0.654047	0.654047	0.644882	NaN	NaN	NaN	NaN	NaN	NaN	NaN	NaN	NaN	NaN	NaN	NaN		2 Hz	1.19147	1.07026	1.07026	1.05526
		Count
		1	2	3	4	5	6	7	8	9	10	11	12	13	14	15	16
	2 Hz	36	36	36	36	0	0	0	0	0	0	0	0	0	0	0	0
	5 Hz	36	36	36	36	36	36	36	36	36	36	0	0	0	0	0	0
	8 Hz	36	36	36	36	36	36	36	36	36	36	36	36	36	36	36	36
	2 Hz	36	36	36	36	0	0	0	0	0	0	0	0	0	0	0	0
		SEM																		SEM
		1	2	3	4	5	6	7	8	9	10	11	12	13	14	15	16			1	2	3	4	5	6	7	8	9	10	11	12	13	14	15	16
	2 Hz	0.10114	0.0915283	0.122708	0.14449														2 Hz	0.0379275	0.0343231	0.0460156	0.0541838
	5 Hz	0.109008	0.128757	0.122438	0.121353	0.114627	0.122438	0.109109	0.101466	0.0923675	0.122708								5 Hz	0.0384734	0.0454438	0.0432136	0.0428306	0.0404566	0.0432136	0.038509	0.0358116	0.0326003	0.0433088
	8 Hz	0.0824022	0.0998235	0.0778628	0.0796819	0.0796819	0.0796819	0.0757095	0.0824022	0.0824022	0.0796819	0.0796819	0.0796819	0.0811894	0.0811894	0.0778628	0.0778628		8 Hz	0.0353152	0.0427815	0.0333698	0.0341494	0.0341494	0.0341494	0.0324469	0.0353152	0.0353152	0.0341494	0.0341494	0.0341494	0.0347954	0.0347954	0.0333698	0.0333698
	2 Hz	0.121353	0.109008	0.109008	0.10748														2 Hz	0.0330964	0.0297294	0.0297294	0.0293128
	POm36 Laser 20mW
		Mean																	Normalized Mean
		1	2	3	4	5	6	7	8	9	10	11	12	13	14	15	16			1	2	3	4	5	6	7	8	9	10	11	12	13	14	15	16
	2 Hz	0.722222	0.675926	0.518519	0.564815	NaN	NaN	NaN	NaN	NaN	NaN	NaN	NaN	NaN	NaN	NaN	NaN		2 Hz	1	0.935897	0.717949	0.782051
	5 Hz	0.694444	0.37037	0.361111	0.342593	0.277778	0.425926	0.277778	0.277778	0.361111	0.472222	NaN	NaN	NaN	NaN	NaN	NaN		5 Hz	1	0.533333	0.52	0.493333	0.4	0.613333	0.4	0.4	0.52	0.68
	8 Hz	0.509259	0.194444	0.425926	0.296296	0.259259	0.277778	0.296296	0.222222	0.296296	0.231481	0.166667	0.222222	0.212963	0.231481	0.287037	0.333333		8 Hz	1	0.381818	0.836364	0.581818	0.509091	0.545455	0.581818	0.436364	0.581818	0.454545	0.327273	0.436364	0.418182	0.454545	0.563636	0.654545
	2 Hz	0.527778	0.509259	0.481481	0.361111	NaN	NaN	NaN	NaN	NaN	NaN	NaN	NaN	NaN	NaN	NaN	NaN		2 Hz	1	0.964912	0.912281	0.684211
		Standard Deviation																	Normalized SD
		1	2	3	4	5	6	7	8	9	10	11	12	13	14	15	16			1	2	3	4	5	6	7	8	9	10	11	12	13	14	15	16
	2 Hz	1.07506	1.01234	0.703549	0.752232	NaN	NaN	NaN	NaN	NaN	NaN	NaN	NaN	NaN	NaN	NaN	NaN		2 Hz	1.48855	1.4017	0.974145	1.04155
	5 Hz	0.999611	0.605158	0.618384	0.56638	0.544013	0.629548	0.57735	0.470302	0.647906	0.836753	NaN	NaN	NaN	NaN	NaN	NaN		5 Hz	1.43944	0.871428	0.890473	0.815586	0.783379	0.906549	0.831384	0.677235	0.932984	1.20492
	8 Hz	0.767267	0.420466	0.845037	0.659358	0.499913	0.544013	0.584204	0.480135	0.630372	0.504308	0.374415	0.439484	0.493905	0.573666	0.596735	0.626517		8 Hz	1.50663	0.825641	1.65935	1.29474	0.981648	1.06824	1.14716	0.94281	1.23782	0.990278	0.735216	0.862987	0.969851	1.12647	1.17177	1.23025
	2 Hz	0.766816	0.729811	0.64824	0.554646	NaN	NaN	NaN	NaN	NaN	NaN	NaN	NaN	NaN	NaN	NaN	NaN		2 Hz	1.45291	1.3828	1.22824	1.05091
		Count
		1	2	3	4	5	6	7	8	9	10	11	12	13	14	15	16
	2 Hz	108	108	108	108	0	0	0	0	0	0	0	0	0	0	0	0
	5 Hz	108	108	108	108	108	108	108	108	108	108	0	0	0	0	0	0
	8 Hz	108	108	108	108	108	108	108	108	108	108	108	108	108	108	108	108
	2 Hz	108	108	108	108	0	0	0	0	0	0	0	0	0	0	0	0
		SEM																		SEM
		1	2	3	4	5	6	7	8	9	10	11	12	13	14	15	16			1	2	3	4	5	6	7	8	9	10	11	12	13	14	15	16
	2 Hz	0.103448	0.0974126	0.067699	0.0723836														2 Hz	0.0137829	0.0129787	0.00901986	0.009644
	5 Hz	0.0961876	0.0582314	0.059504	0.0544999	0.0523477	0.0605783	0.0555556	0.0452548	0.0623448	0.0805166								5 Hz	0.0133281	0.00806878	0.00824512	0.00755173	0.00725351	0.00839398	0.007698	0.00627069	0.00863874	0.0111567
	8 Hz	0.0738303	0.0404593	0.0813137	0.0634467	0.0481042	0.0523477	0.0562151	0.046201	0.0606576	0.0485271	0.0360281	0.0422894	0.0475261	0.0552011	0.0574208	0.0602866		8 Hz	0.0139503	0.00764483	0.0153643	0.0119883	0.00908934	0.00989115	0.0106219	0.00872973	0.0114613	0.00916924	0.00680755	0.00799062	0.0089801	0.0104303	0.0108497	0.0113912
	2 Hz	0.0737869	0.0702261	0.0623769	0.0533709														2 Hz	0.0134529	0.0128037	0.0113726	0.00973063
	POm36 Whisk
		Mean																	Normalized Mean
		1	2	3	4	5	6	7	8	9	10	11	12	13	14	15	16			1	2	3	4	5	6	7	8	9	10	11	12	13	14	15	16
	2 Hz	1.21181	1.04514	1.45139	1.21875	NaN	NaN	NaN	NaN	NaN	NaN	NaN	NaN	NaN	NaN	NaN	NaN		2 Hz	1	0.862464	1.19771	1.00573
	5 Hz	1.36806	0.173611	0.256944	0.142361	0.152778	0.0555556	0.0451389	0.0486111	0.0347222	0.0659722	NaN	NaN	NaN	NaN	NaN	NaN		5 Hz	1	0.126904	0.187817	0.104061	0.111675	0.0406091	0.0329949	0.035533	0.0253807	0.0482234
	8 Hz	0.763889	0.0486111	0.0868056	0.0625	0.0486111	0.0208333	0.0729167	0.104167	0.0798611	0.0520833	0.0590278	0.0659722	0.0590278	0.0555556	0.0520833	0.0347222		8 Hz	1	0.0636364	0.113636	0.0818182	0.0636364	0.0272727	0.0954545	0.136364	0.104545	0.0681818	0.0772727	0.0863636	0.0772727	0.0727273	0.0681818	0.0454545
	2 Hz	1.09722	1.25347	1.26736	0.638889	NaN	NaN	NaN	NaN	NaN	NaN	NaN	NaN	NaN	NaN	NaN	NaN		2 Hz	1	1.14241	1.15506	0.582278
		Standard Deviation																	Normalized SD
		1	2	3	4	5	6	7	8	9	10	11	12	13	14	15	16			1	2	3	4	5	6	7	8	9	10	11	12	13	14	15	16
	2 Hz	2.19127	2.13026	2.58468	2.1682	NaN	NaN	NaN	NaN	NaN	NaN	NaN	NaN	NaN	NaN	NaN	NaN		2 Hz	1.80827	1.75793	2.13291	1.78923
	5 Hz	2.28385	0.484317	0.59903	0.39669	0.469553	0.271216	0.253293	0.285048	0.274673	0.299515	NaN	NaN	NaN	NaN	NaN	NaN		5 Hz	1.66941	0.354018	0.437869	0.289966	0.343227	0.198249	0.185148	0.20836	0.200776	0.218935
	8 Hz	1.50718	0.285048	0.358228	0.306008	0.245655	0.165647	0.33113	0.348591	0.350028	0.265422	0.312328	0.287647	0.300966	0.283772	0.313565	0.218107		8 Hz	1.97303	0.373154	0.468953	0.400593	0.321585	0.216847	0.43348	0.456337	0.458219	0.347461	0.408866	0.376555	0.393991	0.371483	0.410485	0.285522
	2 Hz	2.26569	2.10566	2.25424	1.54654	NaN	NaN	NaN	NaN	NaN	NaN	NaN	NaN	NaN	NaN	NaN	NaN		2 Hz	2.06494	1.91908	2.05449	1.40951
		Count
		1	2	3	4	5	6	7	8	9	10	11	12	13	14	15	16
	2 Hz	288	288	288	288	0	0	0	0	0	0	0	0	0	0	0	0
	5 Hz	288	288	288	288	288	288	288	288	288	288	0	0	0	0	0	0
	8 Hz	288	288	288	288	288	288	288	288	288	288	288	288	288	288	288	288
	2 Hz	288	288	288	288	0	0	0	0	0	0	0	0	0	0	0	0
		SEM																		SEM
		1	2	3	4	5	6	7	8	9	10	11	12	13	14	15	16			1	2	3	4	5	6	7	8	9	10	11	12	13	14	15	16
	2 Hz	0.129122	0.125527	0.152304	0.127763														2 Hz	0.00627872	0.00610391	0.00740595	0.00621262
	5 Hz	0.134577	0.0285386	0.0352982	0.0233752	0.0276687	0.0159815	0.0149254	0.0167966	0.0161853	0.0176491								5 Hz	0.00579658	0.00122923	0.00152038	0.00100683	0.00119176	0.000688364	0.000642876	0.000723472	0.000697139	0.00076019
	8 Hz	0.0888113	0.0167966	0.0211088	0.0180317	0.0144754	0.00976086	0.019512	0.0205409	0.0206256	0.0156401	0.0184041	0.0169497	0.0177346	0.0167214	0.018477	0.0128521		8 Hz	0.00685081	0.00129567	0.00162831	0.00139095	0.00111661	0.000752942	0.00150514	0.0015845	0.00159104	0.00120646	0.00141967	0.00130748	0.00136803	0.00128987	0.0014253	0.000991395
	2 Hz	0.133507	0.124077	0.132832	0.0911309														2 Hz	0.00716992	0.00666347	0.00713366	0.00489412

## Sheet: Fig.2b
3.6585	5.94887	8.23924	10.5296	12.82	15.1104	17.4007	19.6911	21.9815	24.2718	26.5622	28.8526
9.9867	11.8023	11.109	11.7257	11.4015	11.0762	11.5943	11.0545	10.2673	8.71008	7.75848	9.56415
3.88097	5.89071	7.90044	9.91018	11.9199	13.9296	15.9394	17.9491	19.9589	21.9686	23.9783	25.9881
6.39039	6.27757	7.10696	7.14655	7.51812	8.12551	8.55123	8.6337	9.33815	9.92317	9.58194	7.44072
-0.982425	-0.818781	-0.655137	-0.491492	-0.327848	-0.164204	-0.000559593	0.163085	0.326729	0.490373	0.654017	0.817662
14.8818	15.0103	16.6128	18.5946	21.9946	24.7556	25.1118	22.7536	19.0895	15.9927	14.8224	14.123
-0.980786	-0.81731	-0.653833	-0.490357	-0.32688	-0.163404	7.2571e-05	0.163549	0.327025	0.490502	0.653978	0.817455
12.7122	11.5258	9.95156	9.10964	8.38025	8.56649	9.1617	9.87651	10.2164	10.5878	11.7887	12.8368
-4.21457	-3.53964	-2.86471	-2.18978	-1.51485	-0.839924	-0.164995	0.509934	1.18486	1.85979	2.53472	3.20965
10.3988	8.44417	10.6006	12.0918	13.1667	13.4784	13.6534	14.732	13.9111	13.3732	13.1744	11.5272
-2.84446	-2.39048	-1.93651	-1.48253	-1.02855	-0.574568	-0.120589	0.333391	0.78737	1.24135	1.69533	2.14931
54.0616	56.7415	54.0566	50.012	39.6394	29.5855	26.9413	33.0443	43.3534	48.7594	50.3491	52.7787
68.782	75.1055	81.429	87.7525	94.0759	100.399	106.723	113.046	119.37	125.693	132.017	138.34
7.64202	7.14003	9.73153	12.0168	13.5754	14.6804	15.2824	15.9798	14.8645	12.95	11.196	8.6148
68.5009	73.9167	79.3325	84.7483	90.1642	95.58	100.996	106.412	111.827	117.243	122.659	128.075
31.493	16.9175	20.9227	28.0799	33.0372	34.7119	34.5033	40.3743	49.1745	57.8321	61.5793	47.0992
52.1414	57.7228	63.3042	68.8855	74.4669	80.0483	85.6296	91.211	96.7924	102.374	107.955	113.536
4.47033	6.5328	6.71914	6.00676	4.77877	3.82183	4.11285	3.75294	2.99623	2.17718	1.70262	3.22992
46.8658	52.9816	59.0973	65.2131	71.3288	77.4446	83.5603	89.6761	95.7918	101.908	108.023	114.139
8.36953	9.17465	9.26079	11.0679	12.4258	14.9862	16.2476	15.0873	14.1873	12.5794	11.5767	9.83023

## Sheet: Fig.2c
1	2	3	4	5	6	7	8
0.1	0.142857	0.114286	0.1	0.142857	0.171429	0.185714	0.2
1	2	3	4	5	6	7	8
0.0877193	0.0877193	0.140351	0.175439	0.210526	0.22807	0.263158	0.298246

## Sheet: Fig.3a
3.85478	5.06189	6.26901	7.47612	8.68324	9.89035	11.0975	12.3046	13.5117	14.7188	15.9259	17.133	18.3402	19.5473	20.7544	21.9615	23.1686	24.3757	25.5828	26.79
0.057971	0.101449	0.0966184	0.0821256	0.0434783	0.0386473	0.0483092	0.0338164	0.0338164	0.0144928	0.0241546	0.0386473	0.0386473	0.0338164	0.0144928	0.0338164	0.0386473	0.0628019	0.0676329	0.0869565
3.85478	5.06189	6.26901	7.47612	8.68324	9.89035	11.0975	12.3046	13.5117	14.7188	15.9259	17.133	18.3402	19.5473	20.7544	21.9615	23.1686	24.3757	25.5828	26.79
0.0714286	0.0416667	0.0238095	0.0238095	0.0238095	0.0178571	0.0238095	0.0238095	0.0238095	0.0535714	0.0357143	0.0714286	0.0535714	0.0654762	0.0714286	0.125	0.113095	0.077381	0.0297619	0.0714286
0.116828	0.173913	0.230997	0.288082	0.345167	0.402252	0.459336	0.516421	0.573506	0.63059	0.687675	0.74476	0.801844	0.858929	0.916014	0.973098	1.03018	1.08727	1.14435	1.20144
0.144928	0.125604	0.101449	0.0628019	0.0917874	0.0772947	0.0772947	0.0434783	0.0434783	0.0386473	0.0338164	0.0289855	0.0241546	0.0193237	0.0144928	0.00483092	0.00483092	0.00483092	0.0144928	0.0434783
0.116828	0.173913	0.230997	0.288082	0.345167	0.402252	0.459336	0.516421	0.573506	0.63059	0.687675	0.74476	0.801844	0.858929	0.916014	0.973098	1.03018	1.08727	1.14435	1.20144
0.160714	0.172619	0.172619	0.184524	0.113095	0.0833333	0.0416667	0.0357143	0.0119048	0.00595238	0	0	0	0	0	0.00595238	0.00595238	0.0119048	0.00595238	0
-0.999989	-0.9035	-0.807012	-0.710523	-0.614034	-0.517545	-0.421057	-0.324568	-0.228079	-0.13159	-0.0351016	0.0613872	0.157876	0.254365	0.350854	0.447342	0.543831	0.64032	0.736809	0.833297
0.115942	0.0724638	0.0772947	0.0821256	0.0628019	0.0193237	0.0386473	0.0241546	0.0338164	0.0289855	0.0289855	0.0386473	0.0193237	0.0434783	0.0289855	0.0386473	0.057971	0.0531401	0.0869565	0.130435
-0.999989	-0.9035	-0.807012	-0.710523	-0.614034	-0.517545	-0.421057	-0.324568	-0.228079	-0.13159	-0.0351016	0.0613872	0.157876	0.254365	0.350854	0.447342	0.543831	0.64032	0.736809	0.833297
0.0892857	0.0297619	0.0357143	0.0357143	0.0714286	0.0357143	0.0654762	0.0297619	0.0416667	0.0535714	0.0535714	0.0714286	0.0297619	0.0535714	0.0238095	0.047619	0.047619	0.047619	0.0714286	0.142857
0.0637098	0.101107	0.138503	0.1759	0.213297	0.250694	0.288091	0.325488	0.362885	0.400281	0.437678	0.475075	0.512472	0.549869	0.587266	0.624662	0.662059	0.699456	0.736853	0.77425
0.0434783	0.10628	0.149758	0.154589	0.120773	0.0724638	0.057971	0.0483092	0.0531401	0.0483092	0.0241546	0.0193237	0.0144928	0.0144928	0.00483092	0.00483092	0.00966184	0.00966184	0.0144928	0.0289855
0.0637098	0.101107	0.138503	0.1759	0.213297	0.250694	0.288091	0.325488	0.362885	0.400281	0.437678	0.475075	0.512472	0.549869	0.587266	0.624662	0.662059	0.699456	0.736853	0.77425
0.178571	0.154762	0.172619	0.184524	0.14881	0.077381	0.0297619	0.0119048	0.00595238	0.00595238	0	0	0	0	0.00595238	0.00595238	0.0178571	0.0119048	0.0119048	0
-3.8581	-3.53587	-3.21364	-2.89141	-2.56918	-2.24695	-1.92472	-1.60249	-1.28026	-0.958034	-0.635805	-0.313576	0.00865386	0.330883	0.653113	0.975342	1.29757	1.6198	1.94203	2.26426
0.0434783	0.0483092	0.0434783	0.0531401	0.0434783	0.0338164	0.0144928	0.0144928	0.0338164	0.057971	0.0483092	0.0434783	0.0289855	0.0386473	0.0241546	0.0628019	0.0821256	0.0869565	0.0869565	0.15942
-3.8581	-3.53587	-3.21364	-2.89141	-2.56918	-2.24695	-1.92472	-1.60249	-1.28026	-0.958034	-0.635805	-0.313576	0.00865386	0.330883	0.653113	0.975342	1.29757	1.6198	1.94203	2.26426
0.107143	0.0595238	0.0833333	0.0952381	0.119048	0.0833333	0.0595238	0.0357143	0.0119048	0.00595238	0	0	0	0	0.0119048	0.0119048	0.0416667	0.0297619	0.107143	0.232143
0.148651	0.204417	0.260182	0.315948	0.371713	0.427479	0.483245	0.53901	0.594776	0.650541	0.706307	0.762072	0.817838	0.873603	0.929369	0.985134	1.0409	1.09667	1.15243	1.2082
0.101449	0.144928	0.154589	0.140097	0.0917874	0.0676329	0.0483092	0.0531401	0.0483092	0.0338164	0.0144928	0.00483092	0.00483092	0.00966184	0.0144928	0.0193237	0.0144928	0.00483092	0.00483092	0.0144928
0.148651	0.204417	0.260182	0.315948	0.371713	0.427479	0.483245	0.53901	0.594776	0.650541	0.706307	0.762072	0.817838	0.873603	0.929369	0.985134	1.0409	1.09667	1.15243	1.2082
0.0714286	0.136905	0.160714	0.160714	0.130952	0.0952381	0.0714286	0.0416667	0.0357143	0.0119048	0.00595238	0.00595238	0.0119048	0.0119048	0.00595238	0	0	0.00595238	0.00595238	0
74.3708	76.8703	79.3698	81.8693	84.3688	86.8684	89.3679	91.8674	94.3669	96.8664	99.3659	101.865	104.365	106.865	109.364	111.864	114.363	116.863	119.362	121.862
0.101449	0.057971	0.0338164	0.0386473	0.0483092	0.0531401	0.0628019	0.0434783	0.0483092	0.0193237	0.0386473	0.0386473	0.0531401	0.0386473	0.0483092	0.057971	0.0628019	0.0483092	0.0531401	0.0869565
74.3708	76.8703	79.3698	81.8693	84.3688	86.8684	89.3679	91.8674	94.3669	96.8664	99.3659	101.865	104.365	106.865	109.364	111.864	114.363	116.863	119.362	121.862
0.0357143	0.0178571	0.0178571	0.0119048	0.0178571	0.0119048	0.0119048	0.00595238	0.00595238	0.0178571	0.0357143	0.0357143	0.0238095	0.0178571	0.0238095	0.0595238	0.172619	0.208333	0.190476	0.0535714
0.164011	0.227974	0.291938	0.355902	0.419865	0.483829	0.547793	0.611756	0.67572	0.739684	0.803647	0.867611	0.931575	0.995538	1.0595	1.12347	1.18743	1.25139	1.31536	1.37932
0.101449	0.130435	0.15942	0.144928	0.130435	0.0772947	0.0483092	0.0386473	0.0289855	0.0386473	0.0144928	0.0193237	0.00483092	0.00483092	0	0.00483092	0.00483092	0.00483092	0.00966184	0.0289855
0.164011	0.227974	0.291938	0.355902	0.419865	0.483829	0.547793	0.611756	0.67572	0.739684	0.803647	0.867611	0.931575	0.995538	1.0595	1.12347	1.18743	1.25139	1.31536	1.37932
0.0892857	0.136905	0.178571	0.184524	0.142857	0.0833333	0.0535714	0.0357143	0.0238095	0.0119048	0.00595238	0.00595238	0	0	0.00595238	0.00595238	0.00595238	0	0.00595238	0.0178571
53.3251	56.8703	60.4155	63.9606	67.5058	71.051	74.5961	78.1413	81.6865	85.2316	88.7768	92.3219	95.8671	99.4123	102.957	106.503	110.048	113.593	117.138	120.683
0.15942	0.0821256	0.0338164	0.057971	0.0434783	0.0531401	0.0289855	0.0338164	0.0193237	0.00966184	0.00966184	0.0289855	0.0289855	0.0531401	0.0434783	0.0724638	0.0434783	0.0628019	0.0724638	0.115942
53.3251	56.8703	60.4155	63.9606	67.5058	71.051	74.5961	78.1413	81.6865	85.2316	88.7768	92.3219	95.8671	99.4123	102.957	106.503	110.048	113.593	117.138	120.683
0.0178571	0.0178571	0.0119048	0.00595238	0.00595238	0.00595238	0.0357143	0.0416667	0.0654762	0.0535714	0.047619	0.047619	0.0357143	0.0654762	0.0595238	0.0535714	0.10119	0.136905	0.136905	0
0.214621	0.297475	0.380329	0.463183	0.546037	0.628891	0.711745	0.794599	0.877453	0.960307	1.04316	1.12602	1.20887	1.29172	1.37458	1.45743	1.54029	1.62314	1.70599	1.78885
0.144928	0.120773	0.111111	0.0966184	0.0772947	0.0724638	0.0628019	0.0531401	0.0338164	0.0386473	0.0289855	0.0193237	0.0193237	0.0289855	0.0289855	0.0144928	0.00966184	0.00483092	0.0193237	0.0434783
0.214621	0.297475	0.380329	0.463183	0.546037	0.628891	0.711745	0.794599	0.877453	0.960307	1.04316	1.12602	1.20887	1.29172	1.37458	1.45743	1.54029	1.62314	1.70599	1.78885
0.0714286	0.154762	0.178571	0.160714	0.119048	0.0952381	0.0833333	0.0416667	0.0238095	0.00595238	0.00595238	0.00595238	0.00595238	0.00595238	0	0	0	0	0.00595238	0.0178571

## Sheet: Fig.3b
-298.939	-296.946	-294.953	-292.961	-290.968	-288.975	-286.982	-284.989	-282.996	-281.003	-279.01	-277.017	-275.024	-273.031	-271.038	-269.045	-267.052	-265.06	-263.067	-261.074	-259.081	-257.088	-255.095	-253.102	-251.109	-249.116	-247.123	-245.13	-243.137	-241.144	-239.151	-237.159	-235.166	-233.173	-231.18	-229.187	-227.194	-225.201	-223.208	-221.215	-219.222	-217.229	-215.236	-213.243	-211.25	-209.258	-207.265	-205.272	-203.279	-201.286
-0.0107014	-0.0113705	-0.0120357	-0.0126941	-0.0132984	-0.0137556	-0.0139419	-0.0137315	-0.0130314	-0.0118135	-0.0101325	-0.00812378	-0.00598142	-0.00392017	-0.00213273	-0.000752845	0.000166322	0.000654025	0.000805169	0.000751095	0.000626616	0.000541848	0.000564834	0.000717156	0.000981063	0.00131399	0.00166534	0.0019909	0.00226187	0.00246737	0.00261143	0.00270637	0.00276535	0.00279626	0.0027985	0.00276319	0.00267617	0.0025226	0.00229158	0.00197901	0.00158792	0.00112556	0.000598093	4.40423e-06	-0.000668758	-0.00144775	-0.00236748	-0.00346115	-0.0047464	-0.00621184
-298.939	-296.946	-294.953	-292.961	-290.968	-288.975	-286.982	-284.989	-282.996	-281.003	-279.01	-277.017	-275.024	-273.031	-271.038	-269.045	-267.052	-265.06	-263.067	-261.074	-259.081	-257.088	-255.095	-253.102	-251.109	-249.116	-247.123	-245.13	-243.137	-241.144	-239.151	-237.159	-235.166	-233.173	-231.18	-229.187	-227.194	-225.201	-223.208	-221.215	-219.222	-217.229	-215.236	-213.243	-211.25	-209.258	-207.265	-205.272	-203.279	-201.286
0.00837091	0.00903116	0.00936539	0.00939773	0.00917221	0.00874608	0.00818197	0.00754013	0.00687236	0.00621794	0.0056023	0.00503768	0.00452553	0.00405969	0.00362968	0.00322356	0.00282995	0.00243903	0.00204265	0.00163382	0.00120593	0.00075232	0.000266724	-0.000255348	-0.000814382	-0.00140448	-0.00201178	-0.00261454	-0.00318535	-0.00369538	-0.0041197	-0.00444237	-0.00466005	-0.00478304	-0.00483339	-0.00484062	-0.00483579	-0.00484538	-0.00488604	-0.00496122	-0.00505999	-0.00515795	-0.00521993	-0.0052037	-0.00506439	-0.00475902	-0.00425099	-0.00351419	-0.0025364	-0.00132157
-298.939	-296.946	-294.953	-292.961	-290.968	-288.975	-286.982	-284.989	-282.996	-281.003	-279.01	-277.017	-275.024	-273.031	-271.038	-269.045	-267.052	-265.06	-263.067	-261.074	-259.081	-257.088	-255.095	-253.102	-251.109	-249.116	-247.123	-245.13	-243.137	-241.144	-239.151	-237.159	-235.166	-233.173	-231.18	-229.187	-227.194	-225.201	-223.208	-221.215	-219.222	-217.229	-215.236	-213.243	-211.25	-209.258	-207.265	-205.272	-203.279	-201.286
-0.000482821	-0.000345989	-0.00019811	-4.60996e-05	0.000103453	0.000245007	0.000374601	0.000490071	0.000590911	0.000677869	0.000752376	0.000815997	0.000870015	0.000915238	0.000952023	0.000980469	0.00100067	0.00101293	0.00101781	0.00101606	0.00100839	0.000995287	0.000976761	0.000952345	0.000921168	0.000882176	0.000834428	0.000777387	0.000711129	0.000636423	0.000554655	0.000467606	0.000377158	0.000284987	0.000192349	9.99704e-05	8.08658e-06	-8.34394e-05	-0.000174946	-0.000266808	-0.000359294	-0.000452469	-0.000546106	-0.000639612	-0.000731923	-0.000821392	-0.000905686	-0.000981764	-0.00104594	-0.0010941
-298.939	-296.946	-294.953	-292.961	-290.968	-288.975	-286.982	-284.989	-282.996	-281.003	-279.01	-277.017	-275.024	-273.031	-271.038	-269.045	-267.052	-265.06	-263.067	-261.074	-259.081	-257.088	-255.095	-253.102	-251.109	-249.116	-247.123	-245.13	-243.137	-241.144	-239.151	-237.159	-235.166	-233.173	-231.18	-229.187	-227.194	-225.201	-223.208	-221.215	-219.222	-217.229	-215.236	-213.243	-211.25	-209.258	-207.265	-205.272	-203.279	-201.286
0.00252941	0.00301947	0.00302853	0.00271411	0.00228014	0.00192006	0.00176603	0.00186226	0.00217057	0.00260298	0.00306597	0.00349774	0.00388373	0.00424624	0.00461466	0.00499149	0.00533064	0.00553974	0.00550767	0.00514809	0.0044424	0.00346502	0.00237974	0.00140638	0.000766972	0.000627291	0.00105042	0.00197507	0.0032243	0.00454259	0.00565313	0.00632232	0.00641624	0.00593462	0.00501138	0.00387892	0.00280344	0.00200869	0.00161091	0.00158627	0.001782	0.0019681	0.0019115	0.00144677	0.000519092	-0.00081351	-0.00241497	-0.00412504	-0.00580802	-0.00737716
-298.939	-296.946	-294.953	-292.961	-290.968	-288.975	-286.982	-284.989	-282.996	-281.003	-279.01	-277.017	-275.024	-273.031	-271.038	-269.045	-267.052	-265.06	-263.067	-261.074	-259.081	-257.088	-255.095	-253.102	-251.109	-249.116	-247.123	-245.13	-243.137	-241.144	-239.151	-237.159	-235.166	-233.173	-231.18	-229.187	-227.194	-225.201	-223.208	-221.215	-219.222	-217.229	-215.236	-213.243	-211.25	-209.258	-207.265	-205.272	-203.279	-201.286
-0.00573215	-0.00666161	-0.00708636	-0.00701561	-0.0065012	-0.00563529	-0.00454387	-0.00337524	-0.00228408	-0.00141223	-0.000868997	-0.000714449	-0.000949936	-0.00151915	-0.00232122	-0.0032342	-0.00414373	-0.00496922	-0.00567959	-0.00629316	-0.00686143	-0.00744179	-0.00806868	-0.00873332	-0.0093794	-0.00991652	-0.0102472	-0.0102982	-0.0100469	-0.00953346	-0.00885578	-0.00814981	-0.00755971	-0.00720722	-0.00716714	-0.00745411	-0.00802212	-0.00877497	-0.00958389	-0.0103079	-0.0108131	-0.010989	-0.0107594	-0.0100895	-0.00898645	-0.00749559	-0.00569077	-0.00366097	-0.00149466	0.000734835
-298.939	-296.946	-294.953	-292.961	-290.968	-288.975	-286.982	-284.989	-282.996	-281.003	-279.01	-277.017	-275.024	-273.031	-271.038	-269.045	-267.052	-265.06	-263.067	-261.074	-259.081	-257.088	-255.095	-253.102	-251.109	-249.116	-247.123	-245.13	-243.137	-241.144	-239.151	-237.159	-235.166	-233.173	-231.18	-229.187	-227.194	-225.201	-223.208	-221.215	-219.222	-217.229	-215.236	-213.243	-211.25	-209.258	-207.265	-205.272	-203.279	-201.286
0.00339546	0.00330513	0.00319187	0.00307087	0.00295668	0.00286059	0.0027888	0.00274172	0.00271455	0.00269891	0.00268521	0.00266504	0.00263302	0.00258753	0.00253021	0.00246452	0.00239388	0.00232008	0.00224247	0.00215829	0.00206379	0.0019558	0.00183304	0.00169691	0.00155119	0.0014012	0.00125231	0.00110868	0.000972424	0.000843467	0.000720068	0.000599669	0.000479698	0.000358048	0.000233095	0.000103392	-3.27091e-05	-0.00017723	-0.000332386	-0.00050004	-0.000680966	-0.000874112	-0.00107608	-0.00128092	-0.00148042	-0.00166462	-0.00182282	-0.00194467	-0.00202133	-0.00204646
-298.939	-296.946	-294.953	-292.961	-290.968	-288.975	-286.982	-284.989	-282.996	-281.003	-279.01	-277.017	-275.024	-273.031	-271.038	-269.045	-267.052	-265.06	-263.067	-261.074	-259.081	-257.088	-255.095	-253.102	-251.109	-249.116	-247.123	-245.13	-243.137	-241.144	-239.151	-237.159	-235.166	-233.173	-231.18	-229.187	-227.194	-225.201	-223.208	-221.215	-219.222	-217.229	-215.236	-213.243	-211.25	-209.258	-207.265	-205.272	-203.279	-201.286
0.00278453	0.00720941	0.0116628	0.016064	0.0203501	0.0244825	0.0284467	0.0322448	0.035883	0.0393578	0.0426441	0.0456891	0.0484116	0.0507078	0.0524614	0.0535547	0.0538793	0.0533443	0.0518807	0.0494422	0.0460047	0.0415641	0.0361356	0.0297542	0.0224779	0.0143927	0.00561908	-0.00368303	-0.0133118	-0.0230264	-0.0325557	-0.0416127	-0.0499127	-0.0571927	-0.0632283	-0.0678476	-0.0709394	-0.0724559	-0.0724125	-0.0708841	-0.0679997	-0.0639357	-0.0589067	-0.0531536	-0.0469275	-0.0404712	-0.033999	-0.0276793	-0.021623	-0.0158814
-298.939	-296.946	-294.953	-292.961	-290.968	-288.975	-286.982	-284.989	-282.996	-281.003	-279.01	-277.017	-275.024	-273.031	-271.038	-269.045	-267.052	-265.06	-263.067	-261.074	-259.081	-257.088	-255.095	-253.102	-251.109	-249.116	-247.123	-245.13	-243.137	-241.144	-239.151	-237.159	-235.166	-233.173	-231.18	-229.187	-227.194	-225.201	-223.208	-221.215	-219.222	-217.229	-215.236	-213.243	-211.25	-209.258	-207.265	-205.272	-203.279	-201.286
0.0109667	0.00500708	-0.00122525	-0.00754175	-0.0137425	-0.0196295	-0.0250198	-0.0297581	-0.0337265	-0.0368513	-0.0391058	-0.0405093	-0.0411215	-0.0410345	-0.0403622	-0.0392278	-0.0377526	-0.0360449	-0.034191	-0.0322496	-0.0302477	-0.028181	-0.0260162	-0.0236959	-0.0211453	-0.0182808	-0.0150185	-0.0112842	-0.00702165	-0.00220134	0.00317282	0.00905821	0.0153704	0.0219828	0.0287285	0.0354058	0.0417858	0.0476229	0.0526667	0.056676	0.059433	0.0607563	0.0605143	0.0586348	0.0551125	0.0500135	0.0434744	0.0356992	0.0269506	0.0175389
-298.939	-296.946	-294.953	-292.961	-290.968	-288.975	-286.982	-284.989	-282.996	-281.003	-279.01	-277.017	-275.024	-273.031	-271.038	-269.045	-267.052	-265.06	-263.067	-261.074	-259.081	-257.088	-255.095	-253.102	-251.109	-249.116	-247.123	-245.13	-243.137	-241.144	-239.151	-237.159	-235.166	-233.173	-231.18	-229.187	-227.194	-225.201	-223.208	-221.215	-219.222	-217.229	-215.236	-213.243	-211.25	-209.258	-207.265	-205.272	-203.279	-201.286
0.00598027	0.00614276	0.00619742	0.00614051	0.00597216	0.00569646	0.00532129	0.00485786	0.00431998	0.00372317	0.00308367	0.00241742	0.00173917	0.0010617	0.000395288	-0.000252478	-0.000876735	-0.00147504	-0.00204686	-0.00259292	-0.00311445	-0.00361241	-0.00408682	-0.0045361	-0.00495672	-0.00534294	-0.00568681	-0.00597838	-0.00620611	-0.00635748	-0.00641972	-0.00638064	-0.00622953	-0.00595801	-0.00556089	-0.00503682	-0.00438884	-0.00362469	-0.00275685	-0.00180242	-0.0007826	0.000277901	0.0013518	0.00241023	0.00342392	0.00436437	0.00520503	0.00592245	0.00649727	0.00691505
[truncated: 251 more columns]

## Sheet: Fig.3c
-0.382531	-0.321525	-0.260519	-0.199514	-0.138508	-0.0775021	-0.0164963	0.0445095	0.105515	0.166521	0.227527	0.288533	0.349539	0.410544	0.47155	0.532556	0.593562	0.654568	0.715573	0.776579
0.0289855	0.0241546	0.0492754	0.0666667	0.0695652	0.0898551	0.0927536	0.104348	0.0869565	0.0927536	0.0724638	0.0492754	0.0318841	0.0347826	0.026087	0.0202899	0.0173913	0.0144928	0.00483092	0.0144928
-0.382531	-0.321525	-0.260519	-0.199514	-0.138508	-0.0775021	-0.0164963	0.0445095	0.105515	0.166521	0.227527	0.288533	0.349539	0.410544	0.47155	0.532556	0.593562	0.654568	0.715573	0.776579
0.0178571	0.0297619	0.05	0.0857143	0.117857	0.153571	0.164286	0.15	0.110714	0.0714286	0.0285714	0.00714286	0	0	0	0	0	0	0	0
-0.445224	-0.383362	-0.3215	-0.259638	-0.197776	-0.135914	-0.0740525	-0.0121905	0.0496714	0.111533	0.173395	0.235257	0.297119	0.358981	0.420843	0.482705	0.544567	0.606429	0.668291	0.730153
0.0144928	0.0241546	0.0347826	0.0434783	0.0782609	0.0898551	0.107246	0.118841	0.113043	0.0869565	0.0724638	0.0550725	0.026087	0.026087	0.0202899	0.0173913	0.0173913	0.0202899	0.0193237	0.0144928
-0.445224	-0.383362	-0.3215	-0.259638	-0.197776	-0.135914	-0.0740525	-0.0121905	0.0496714	0.111533	0.173395	0.235257	0.297119	0.358981	0.420843	0.482705	0.544567	0.606429	0.668291	0.730153
0.0178571	0.0178571	0.025	0.0428571	0.0607143	0.107143	0.146429	0.153571	0.139286	0.132143	0.0821429	0.0357143	0.0214286	0.0142857	0	0	0	0	0	0
-0.32798	-0.27335	-0.21872	-0.16409	-0.10946	-0.0548296	-0.000199585	0.0544304	0.10906	0.16369	0.21832	0.27295	0.32758	0.38221	0.43684	0.49147	0.5461	0.60073	0.65536	0.70999
0.057971	0.0241546	0.0376812	0.0434783	0.0608696	0.0695652	0.0811594	0.0811594	0.0869565	0.0753623	0.0753623	0.0637681	0.057971	0.0347826	0.026087	0.0202899	0.0115942	0.0231884	0.0386473	0.101449
-0.32798	-0.27335	-0.21872	-0.16409	-0.10946	-0.0548296	-0.000199585	0.0544304	0.10906	0.16369	0.21832	0.27295	0.32758	0.38221	0.43684	0.49147	0.5461	0.60073	0.65536	0.70999
0.0714286	0.0357143	0.05	0.0714286	0.0892857	0.107143	0.107143	0.110714	0.075	0.0607143	0.0464286	0.0428571	0.0321429	0.0321429	0.0285714	0.0214286	0.0142857	0.00714286	0.00595238	0
-0.27246	-0.215866	-0.159272	-0.102679	-0.0460849	0.0105089	0.0671027	0.123696	0.18029	0.236884	0.293478	0.350072	0.406665	0.463259	0.519853	0.576447	0.63304	0.689634	0.746228	0.802822
0	0.0144928	0.0376812	0.0492754	0.0753623	0.084058	0.0869565	0.0956522	0.107246	0.084058	0.0666667	0.0666667	0.0463768	0.0289855	0.0289855	0.0318841	0.0231884	0.0202899	0.0193237	0.0289855
-0.27246	-0.215866	-0.159272	-0.102679	-0.0460849	0.0105089	0.0671027	0.123696	0.18029	0.236884	0.293478	0.350072	0.406665	0.463259	0.519853	0.576447	0.63304	0.689634	0.746228	0.802822
0.142857	0.125	0.107143	0.103571	0.1	0.075	0.0821429	0.075	0.05	0.05	0.0392857	0.0178571	0.0107143	0.0107143	0.00714286	0.00714286	0.00714286	0.00714286	0.0119048	0.0178571

## Sheet: Fig.4c Azimuth
0	20	40	60	80	100	120	140	160	180	200	220	240	260	280	300	320	340
0.80859	0.739595	0.661479	0.562097	0.502557	0.450598	0.430314	0.421052	0.453634	0.525021	0.630125	0.718591	0.842859	0.940203	1	0.95802	0.893371	0.842599
0	20	40	60	80	100	120	140	160	180	200	220	240	260	280	300	320	340
0.978406	1	0.936215	0.929109	0.934885	0.931328	0.900319	0.920853	0.935509	0.936683	0.888874	0.871196	0.90995	0.950257	0.98945	0.962813	0.922411	0.953582
0	20	40	60	80	100	120	140	160	180	200	220	240	260	280	300	320	340
0.813848	0.879468	0.964077	1	0.985821	0.944836	0.890526	0.875529	0.86409	0.876246	0.86854	0.881587	0.884382	0.859056	0.783736	0.741797	0.738385	0.768472
0	20	40	60	80	100	120	140	160	180	200	220	240	260	280	300	320	340
0.744837	0.78912	0.890282	0.891697	0.899153	0.884005	0.893097	0.908162	0.900665	0.938021	0.93387	1	0.946448	0.93187	0.829504	0.799239	0.751165	0.708884
0	20	40	60	80	100	120	140	160	180	200	220	240	260	280	300	320	340
0.939012	0.873231	0.856501	0.902495	0.942975	1	0.997267	0.959805	0.89697	0.861101	0.897049	0.898573	0.884797	0.899259	0.917605	0.982602	0.994956	0.997626
0	20	40	60	80	100	120	140	160	180	200	220	240	260	280	300	320	340
0.987856	0.982662	0.932945	0.924951	0.894891	0.900868	0.881403	0.894306	0.85686	0.857954	0.883494	0.931726	0.906793	0.859903	0.80983	0.87327	0.916972	1
0	20	40	60	80	100	120	140	160	180	200	220	240	260	280	300	320	340
1	0.932673	0.839764	0.763056	0.814414	0.863811	0.900207	0.858957	0.813931	0.784566	0.763729	0.789384	0.824121	0.877675	0.899159	0.916311	0.940813	0.982213
0	20	40	60	80	100	120	140	160	180	200	220	240	260	280	300	320	340
0.932704	0.921152	0.893394	0.856382	0.88738	0.9501	1	0.958251	0.897919	0.904462	0.948364	0.945184	0.915053	0.935606	0.970883	0.986937	0.944784	0.938057
0	20	40	60	80	100	120	140	160	180	200	220	240	260	280	300	320	340
0.911197	0.902711	0.935896	0.94671	0.967614	0.922772	0.907272	0.913389	0.919947	0.902582	0.869717	0.920297	0.906041	0.894327	0.884444	0.973957	1	0.964402
0	20	40	60	80	100	120	140	160	180	200	220	240	260	280	300	320	340
0.923377	0.922828	0.952668	0.957375	0.949789	0.940853	0.956823	0.976878	0.964627	1	0.970368	0.994331	0.914612	0.89493	0.804046	0.760108	0.797503	0.85577
0	20	40	60	80	100	120	140	160	180	200	220	240	260	280	300	320	340
0.845025	0.843359	0.859414	0.91183	0.93567	0.934	0.909372	0.93936	0.975229	1	0.975636	0.924414	0.869398	0.796985	0.803485	0.833936	0.878551	0.873019
0	20	40	60	80	100	120	140	160	180	200	220	240	260	280	300	320	340
0.959266	0.86964	0.834362	0.845093	0.838305	0.796355	0.774378	0.787386	0.846778	0.879757	0.878555	0.854832	0.83263	0.881984	0.907818	0.949021	0.984275	1
0	20	40	60	80	100	120	140	160	180	200	220	240	260	280	300	320	340
0.877226	0.932211	0.944517	0.971262	0.969174	0.94685	0.942505	0.960344	0.983901	1	0.991094	0.977609	0.963039	0.956721	0.986774	0.982745	0.927232	0.897124
0	20	40	60	80	100	120	140	160	180	200	220	240	260	280	300	320	340
0.828525	0.88827	0.90545	0.929161	0.897195	0.870004	0.859279	0.901976	0.951687	0.98738	1	0.924813	0.853726	0.781514	0.804658	0.820822	0.809939	0.822282
0	20	40	60	80	100	120	140	160	180	200	220	240	260	280	300	320	340
0.795871	0.810621	0.840866	0.889301	0.963307	1	0.998307	0.986011	0.924504	0.880543	0.795868	0.812364	0.821911	0.860954	0.827469	0.81931	0.788483	0.80004
0	20	40	60	80	100	120	140	160	180	200	220	240	260	280	300	320	340
0.886	0.897269	0.950802	0.952648	1	0.957185	0.913277	0.854453	0.843429	0.848246	0.840054	0.854504	0.860593	0.854119	0.89265	0.922228	0.937097	0.884422
0	20	40	60	80	100	120	140	160	180	200	220	240	260	280	300	320	340
0.893822	0.929957	0.982785	0.986773	1	0.972634	0.953082	0.905236	0.823696	0.790105	0.809025	0.834348	0.806791	0.759725	0.744379	0.777483	0.804113	0.850213
0	20	40	60	80	100	120	140	160	180	200	220	240	260	280	300	320	340
0.903341	0.898845	0.932421	0.925545	0.946144	0.947278	0.994263	1	0.971994	0.93127	0.861232	0.840456	0.850766	0.874114	0.878196	0.861113	0.885963	0.895954
0	20	40	60	80	100	120	140	160	180	200	220	240	260	280	300	320	340
0.985371	0.962358	0.916564	0.878727	0.81619	0.815983	0.816962	0.833052	0.820802	0.841442	0.859008	0.843268	0.835012	0.783661	0.818284	0.857387	0.960631	1
0	20	40	60	80	100	120	140	160	180	200	220	240	260	280	300	320	340
0.897985	0.888803	0.920971	0.984882	1	0.99215	0.941736	0.900378	0.88521	0.91854	0.927055	0.896187	0.898265	0.903977	0.897136	0.87687	0.898066	0.926624
0	20	40	60	80	100	120	140	160	180	200	220	240	260	280	300	320	340
0.892692	0.924527	1	0.980998	0.948321	0.88768	0.84963	0.851583	0.861955	0.888293	0.876703	0.908298	0.905835	0.919725	0.891637	0.886914	0.883503	0.854792
0	20	40	60	80	100	120	140	160	180	200	220	240	260	280	300	320	340
0.846848	0.873117	0.94235	0.953529	0.97863	0.982444	0.98608	0.988719	0.98824	1	0.967436	0.969894	0.954309	0.981846	0.962988	0.969865	0.920884	0.864717
0	20	40	60	80	100	120	140	160	180	200	220	240	260	280	300	320	340
0.961638	0.999681	0.919411	0.89938	0.892079	0.942994	0.951688	0.961237	0.930719	0.929283	0.931559	0.975189	0.989632	1	0.923631	0.913416	0.860481	0.953092
0	20	40	60	80	100	120	140	160	180	200	220	240	260	280	300	320	340
1	0.931561	0.927121	0.9583	0.968208	0.963087	0.905468	0.869542	0.88196	0.933461	0.953471	0.986098	0.940447	0.940543	0.876101	0.872907	0.947258	0.976217
0	20	40	60	80	100	120	140	160	180	200	220	240	260	280	300	320	340
0.83453	0.875402	0.90056	0.872969	0.898933	0.905732	0.962806	0.961696	1	0.97044	0.932115	0.894324	0.921266	0.936608	0.891702	0.829797	0.787054	0.79949
0	20	40	60	80	100	120	140	160	180	200	220	240	260	280	300	320	340
0.812735	0.809901	0.803497	0.816143	0.845253	0.887344	0.946419	0.988093	1	0.963617	0.932136	0.882408	0.921248	0.952321	0.987663	0.968208	0.900666	0.867458
0	20	40	60	80	100	120	140	160	180	200	220	240	260	280	300	320	340
0.959462	1	0.967957	0.980122	0.990558	0.99281	0.957672	0.914195	0.916869	0.927346	0.944743	0.906811	0.851185	0.822311	0.8559	0.90536	0.909341	0.940801
0	20	40	60	80	100	120	140	160	180	200	220	240	260	280	300	320	340
0.81541	0.720159	0.800217	0.87352	1	0.984874	0.974872	0.907935	0.897084	0.878742	0.864268	0.852918	0.819138	0.791283	0.807421	0.817395	0.895432	0.836562
0	20	40	60	80	100	120	140	160	180	200	220	240	260	280	300	320	340
0.878382	0.882013	0.931723	0.952335	0.910702	0.876758	0.825998	0.777414	0.754797	0.736414	0.795844	0.813505	0.87234	0.869843	0.944076	0.970347	1	0.914957
0	20	40	60	80	100	120	140	160	180	200	220	240	260	280	300	320	340
0.741552	0.803809	0.837752	0.823556	0.85874	0.939259	0.979918	1	0.943657	0.92813	0.91774	0.951277	0.964063	0.963639	0.959742	0.935399	0.828692	0.740933
0	20	40	60	80	100	120	140	160	180	200	220	240	260	280	300	320	340
0.939861	1	0.983695	0.899939	0.811844	0.794136	0.827626	0.83847	0.9063	0.912044	0.931856	0.875552	0.852423	0.849036	0.869783	0.875876	0.876563	0.878304
0	20	40	60	80	100	120	140	160	180	200	220	240	260	280	300	320	340
0.879769	0.869192	0.799697	0.802306	0.823839	0.892297	0.887803	0.913597	0.960419	1	0.948433	0.848957	0.849274	0.942471	0.972585	0.936587	0.858206	0.881784
0	20	40	60	80	100	120	140	160	180	200	220	240	260	280	300	320	340
0.874508	0.927547	0.9551	0.954117	0.916497	0.91437	0.919306	0.980991	1	0.979621	0.929009	0.878034	0.888006	0.908843	0.918772	0.873729	0.8264	0.823011
0	20	40	60	80	100	120	140	160	180	200	220	240	260	280	300	320	340
0.789166	0.828856	0.885665	0.909845	0.920194	0.937117	0.949024	0.922814	0.907934	0.927835	1	0.958147	0.917194	0.858435	0.882098	0.87285	0.835616	0.794952
0	20	40	60	80	100	120	140	160	180	200	220	240	260	280	300	320	340
0.800892	0.800922	0.796244	0.816781	0.820113	0.869299	0.911774	0.944054	0.946722	0.960902	0.967624	1	0.976358	0.959275	0.910989	0.895426	0.870145	0.838878
0	20	40	60	80	100	120	140	160	180	200	220	240	260	280	300	320	340
0.900955	0.981228	1	0.923621	0.873646	0.815638	0.794003	0.791909	0.796293	0.805016	0.820414	0.83336	0.833814	0.805672	0.813673	0.818368	0.802909	0.816813
0	20	40	60	80	100	120	140	160	180	200	220	240	260	280	300	320	340
0.807202	0.852254	0.88617	0.904485	0.946778	0.9601	0.938891	0.952827	0.951616	1	0.956851	0.913551	0.86647	0.83032	0.882339	0.830085	0.808103	0.753357
0	20	40	60	80	100	120	140	160	180	200	220	240	260	280	300	320	340
0.893249	0.928396	0.988838	1	0.94511	0.856682	0.796548	0.806302	0.839188	0.843466	0.854839	0.900993	0.927872	0.91886	0.953297	0.966674	0.974303	0.888811
0	20	40	60	80	100	120	140	160	180	200	220	240	260	280	300	320	340
0.880202	0.835857	0.780147	0.791567	0.74931	0.745604	0.711107	0.719679	0.755652	0.836273	0.909639	0.944143	0.981977	0.989137	1	0.957154	0.954658	0.932734
0	20	40	60	80	100	120	140	160	180	200	220	240	260	280	300	320	340
0.87819	0.879804	0.967974	1	0.968408	0.932294	0.912808	0.867155	0.834537	0.816585	0.863395	0.878363	0.885744	0.86078	0.866578	0.868733	0.922518	0.882313
0	20	40	60	80	100	120	140	160	180	200	220	240	260	280	300	320	340
0.999921	0.991591	0.95061	0.983078	1	0.973974	0.927471	0.877037	0.864984	0.869442	0.87726	0.878073	0.912972	0.90029	0.856069	0.790911	0.837619	0.960086
0	20	40	60	80	100	120	140	160	180	200	220	240	260	280	300	320	340
0.797172	0.818003	0.834284	0.841879	0.853219	0.89504	0.944342	1	0.979601	0.958305	0.898836	0.908649	0.895138	0.937429	0.910959	0.912549	0.841898	0.820852
0	20	40	60	80	100	120	140	160	180	200	220	240	260	280	300	320	340
0.857403	0.895681	0.924295	0.969176	0.979668	0.979787	0.928951	0.888405	0.845608	0.825571	0.876498	0.943648	1	0.9878	0.935905	0.935393	0.888442	0.887251
0	20	40	60	80	100	120	140	160	180	200	220	240	260	280	300	320	340
0.907492	0.891661	0.912395	0.9011	0.943261	0.996574	1	0.959979	0.934688	0.933562	0.96638	0.920044	0.915943	0.898764	0.89299	0.929125	0.927177	0.93053
0	20	40	60	80	100	120	140	160	180	200	220	240	260	280	300	320	340
0.941778	0.877061	0.880853	0.890177	0.886498	0.840033	0.855422	0.897525	0.927985	0.948202	0.923405	0.965193	0.916432	0.896812	0.808478	0.870531	0.94124	1
0	20	40	60	80	100	120	140	160	180	200	220	240	260	280	300	320	340
1	0.963267	0.96388	0.933124	0.870365	0.857267	0.891226	0.951271	0.945485	0.92087	0.925378	0.922421	0.909555	0.898806	0.894856	0.925537	0.971226	0.996404
0	20	40	60	80	100	120	140	160	180	200	220	240	260	280	300	320	340
0.847252	0.836515	0.918512	0.98487	0.96031	0.886445	0.847278	0.84094	0.862624	0.899115	0.967613	1	0.985095	0.967152	0.934303	0.901578	0.892658	0.863303
0	20	40	60	80	100	120	140	160	180	200	220	240	260	280	300	320	340
0.921252	0.935993	1	0.998172	0.956556	0.883397	0.835756	0.819607	0.86934	0.848224	0.828446	0.79052	0.802709	0.873567	0.895046	0.94891	0.940854	0.916722
0	20	40	60	80	100	120	140	160	180	200	220	240	260	280	300	320	340
0.938005	0.938085	0.894988	0.935377	1	0.992212	0.943276	0.872442	0.865268	0.883616	0.862872	0.858772	0.821005	0.826496	0.856836	0.920192	0.941576	0.973396
0	20	40	60	80	100	120	140	160	180	200	220	240	260	280	300	320	340
0.933154	0.913819	0.937862	0.946927	0.959985	0.941051	0.990961	0.983585	0.970083	0.930178	0.934034	0.926521	0.939615	0.952113	0.967161	1	0.997301	0.998157
0	20	40	60	80	100	120	140	160	180	200	220	240	260	280	300	320	340
0.898694	0.904715	0.938466	0.936123	0.935111	0.873529	0.879717	0.872429	0.879262	0.903549	0.941399	1	0.960742	0.974682	0.936357	0.914047	0.864536	0.865258
0	20	40	60	80	100	120	140	160	180	200	220	240	260	280	300	320	340
1	0.972591	0.909172	0.922218	0.93832	0.863006	0.768629	0.781331	0.827183	0.853922	0.823185	0.851663	0.878926	0.899253	0.888334	0.901079	0.910094	0.985417
0	20	40	60	80	100	120	140	160	180	200	220	240	260	280	300	320	340
0.937379	0.906399	0.907879	0.912183	0.91493	0.891225	0.891842	0.923633	0.947878	0.912759	0.885304	0.90286	0.881682	0.891932	0.880509	0.986353	1	0.991848
0	20	40	60	80	100	120	140	160	180	200	220	240	260	280	300	320	340
0.980432	0.963582	0.977658	0.964341	0.936652	0.919581	0.924411	0.911876	0.945658	0.924312	0.95677	0.906741	0.939606	0.933976	0.926754	0.943292	0.973538	1
0	20	40	60	80	100	120	140	160	180	200	220	240	260	280	300	320	340
0.888416	0.936604	0.960741	0.94814	0.967427	0.973003	0.992883	0.997639	1	0.966432	0.899064	0.867387	0.843373	0.825224	0.848417	0.823902	0.837189	0.813598
0	20	40	60	80	100	120	140	160	180	200	220	240	260	280	300	320	340
0.732634	0.764131	0.819779	0.779135	0.780881	0.763623	0.772448	0.780173	0.823372	0.860337	0.854504	0.818911	0.855715	0.935372	1	0.976614	0.861822	0.751199
0	20	40	60	80	100	120	140	160	180	200	220	240	260	280	300	320	340
0.831547	0.874692	0.863204	0.854031	0.873904	0.897502	0.944477	0.915625	0.912803	0.933773	0.93851	0.891329	0.85275	0.900999	0.992178	1	0.912848	0.859562
0	20	40	60	80	100	120	140	160	180	200	220	240	260	280	300	320	340
0.756644	0.750425	0.750185	0.79322	0.811969	0.794741	0.814477	0.858625	0.908474	0.937362	0.985416	1	0.990872	0.954529	0.870951	0.818411	0.750022	0.786635
0	20	40	60	80	100	120	140	160	180	200	220	240	260	280	300	320	340
0.894316	0.85415	0.826402	0.791094	0.810662	0.826299	0.838572	0.814894	0.830992	0.858661	0.909546	0.917936	0.920617	0.900963	0.960908	0.986954	1	0.927677
0	20	40	60	80	100	120	140	160	180	200	220	240	260	280	300	320	340
1	0.939839	0.868824	0.84	0.859189	0.865436	0.855924	0.83626	0.83789	0.806405	0.809373	0.820803	0.832213	0.811446	0.82675	0.882321	0.960754	0.997159
0	20	40	60	80	100	120	140	160	180	200	220	240	260	280	300	320	340
0.892476	0.823453	0.873781	0.919818	1	0.990603	0.92312	0.832358	0.821795	0.887946	0.913422	0.942036	0.885977	0.896494	0.843027	0.829765	0.873374	0.867859
0	20	40	60	80	100	120	140	160	180	200	220	240	260	280	300	320	340
0.802889	0.80809	0.81682	0.822661	0.821734	0.794012	0.814617	0.83605	0.897953	0.96052	1	0.991665	0.91436	0.875596	0.85682	0.851032	0.824609	0.80881
0	20	40	60	80	100	120	140	160	180	200	220	240	260	280	300	320	340
0.906764	0.861342	0.842779	0.864071	0.899388	0.975151	0.981004	1	0.94361	0.911682	0.867453	0.843987	0.845745	0.857221	0.867201	0.835302	0.859164	0.871841
0	20	40	60	80	100	120	140	160	180	200	220	240	260	280	300	320	340
0.911309	0.868481	0.847717	0.842356	0.774056	0.733022	0.772481	0.813335	0.824198	0.818195	0.839187	0.896273	0.885667	0.919147	0.934832	0.984197	1	0.978164
0	20	40	60	80	100	120	140	160	180	200	220	240	260	280	300	320	340
0.794642	0.803278	0.847196	0.866679	0.929955	0.961041	0.929243	0.878762	0.841007	0.854765	0.898259	1	0.969894	0.890404	0.83566	0.89976	0.914326	0.83008
0	20	40	60	80	100	120	140	160	180	200	220	240	260	280	300	320	340
0.890574	0.894534	0.935229	0.955883	0.96955	0.929373	0.913729	0.937621	0.940678	0.924917	0.89471	0.909859	0.927192	0.906822	0.989519	0.990942	1	0.89858
0	20	40	60	80	100	120	140	160	180	200	220	240	260	280	300	320	340
0.876513	0.831754	0.786831	0.834695	0.881772	0.994539	1	0.988249	0.897779	0.902248	0.920174	0.934032	0.923968	0.938012	0.913161	0.897073	0.874537	0.908155
0	20	40	60	80	100	120	140	160	180	200	220	240	260	280	300	320	340
0.873365	0.840072	0.787478	0.782925	0.815463	0.849517	0.876996	0.864482	0.909074	0.976703	1	0.960121	0.903623	0.863667	0.849559	0.823548	0.853476	0.881411
0	20	40	60	80	100	120	140	160	180	200	220	240	260	280	300	320	340
0.957659	0.988989	1	0.924989	0.835049	0.767294	0.757136	0.758409	0.773515	0.732468	0.718685	0.707861	0.713823	0.701635	0.692643	0.734571	0.817879	0.879333
0	20	40	60	80	100	120	140	160	180	200	220	240	260	280	300	320	340
0.958473	0.94189	0.954642	0.90207	0.883521	0.917878	0.943287	0.949614	0.901754	0.901511	0.960169	0.98806	0.986834	1	0.968727	0.991298	0.948279	0.952413
0	20	40	60	80	100	120	140	160	180	200	220	240	260	280	300	320	340
0.861218	0.94893	0.986165	0.942524	0.899791	0.878694	0.931904	0.973995	1	0.993757	0.978025	0.922523	0.930173	0.915008	0.908365	0.838242	0.782069	0.802071
0	20	40	60	80	100	120	140	160	180	200	220	240	260	280	300	320	340
0.931671	0.974758	1	0.934999	0.837162	0.781454	0.722309	0.707641	0.704349	0.725897	0.706007	0.689367	0.670186	0.669637	0.702686	0.780019	0.869875	0.887224
0	20	40	60	80	100	120	140	160	180	200	220	240	260	280	300	320	340
0.858605	0.92995	1	0.961579	0.919649	0.872642	0.847118	0.816797	0.775226	0.742156	0.760947	0.772582	0.775936	0.747034	0.753312	0.758763	0.76978	0.770395
0	20	40	60	80	100	120	140	160	180	200	220	240	260	280	300	320	340
0.817173	0.923056	0.949199	0.97407	0.938218	0.884452	0.865375	0.909787	0.944069	1	0.967403	0.982377	0.895401	0.84921	0.790428	0.753388	0.717732	0.754883
0	20	40	60	80	100	120	140	160	180	200	220	240	260	280	300	320	340
0.877472	0.812362	0.792416	0.746028	0.747626	0.743584	0.734611	0.760164	0.799233	0.841954	0.855746	0.850626	0.883112	0.941057	1	0.985379	0.951602	0.882699
0	20	40	60	80	100	120	140	160	180	200	220	240	260	280	300	320	340
0.974088	0.936074	0.880372	0.836511	0.794783	0.819579	0.838991	0.875285	0.875113	0.862206	0.880534	0.88306	0.902314	0.838471	0.829439	0.873454	0.962416	1
0	20	40	60	80	100	120	140	160	180	200	220	240	260	280	300	320	340
0.753009	0.783369	0.815155	0.854995	0.892669	0.958701	1	0.977413	0.958751	0.962744	0.981124	0.963774	0.950371	0.910593	0.863414	0.819891	0.795841	0.781214
0	20	40	60	80	100	120	140	160	180	200	220	240	260	280	300	320	340
0.896824	0.94936	0.943689	0.969615	0.958282	0.938429	0.903732	0.932933	0.935877	0.947155	0.900318	0.913711	0.959998	1	0.985325	0.974746	0.911176	0.935039
0	20	40	60	80	100	120	140	160	180	200	220	240	260	280	300	320	340
0.885582	0.916166	0.944249	0.912845	0.914648	0.902606	0.910774	0.8647	0.849246	0.859142	0.890488	0.946573	0.984311	1	0.983932	0.951439	0.91809	0.877487
0	20	40	60	80	100	120	140	160	180	200	220	240	260	280	300	320	340
0.849305	0.814925	0.851696	0.859656	0.832329	0.794115	0.80031	0.801519	0.832124	0.89536	0.952263	1	0.957915	0.898917	0.879188	0.858831	0.921424	0.864253
0	20	40	60	80	100	120	140	160	180	200	220	240	260	280	300	320	340
0.831293	0.84207	0.859605	0.87322	0.924197	0.958071	0.980881	0.997466	1	0.982242	0.905883	0.881197	0.901613	0.989563	0.999987	0.957759	0.86783	0.828148
0	20	40	60	80	100	120	140	160	180	200	220	240	260	280	300	320	340
0.940879	0.896781	0.826536	0.758325	0.779058	0.830322	0.881906	0.907864	0.959971	0.942354	0.889038	0.819043	0.880135	0.964408	1	0.928827	0.895277	0.896553
0	20	40	60	80	100	120	140	160	180	200	220	240	260	280	300	320	340
0.821916	0.897566	0.865631	0.876957	0.849725	0.894021	0.917125	0.932716	0.96048	1	0.975251	0.958763	0.908163	0.881522	0.858739	0.876342	0.863723	0.862869
0	20	40	60	80	100	120	140	160	180	200	220	240	260	280	300	320	340
0.960935	0.884924	0.807801	0.821671	0.846183	0.919249	0.974809	1	0.937355	0.928327	0.955636	0.976605	0.942097	0.930519	0.92706	0.923632	0.93421	0.983401
0	20	40	60	80	100	120	140	160	180	200	220	240	260	280	300	320	340
0.887072	0.909713	0.974624	1	0.995881	0.920574	0.890349	0.840186	0.837681	0.832149	0.840209	0.828789	0.837106	0.831813	0.820831	0.784973	0.813847	0.849151
0	20	40	60	80	100	120	140	160	180	200	220	240	260	280	300	320	340
0.926593	0.951067	0.976753	0.973675	1	0.985068	0.975754	0.917874	0.909722	0.922304	0.933769	0.925062	0.887855	0.931719	0.953633	0.958564	0.910317	0.894506
0	20	40	60	80	100	120	140	160	180	200	220	240	260	280	300	320	340
0.938005	0.938085	0.894988	0.935377	1	0.992212	0.943276	0.872442	0.865268	0.883616	0.862872	0.858772	0.821005	0.826496	0.856836	0.920192	0.941576	0.973396
0	20	40	60	80	100	120	140	160	180	200	220	240	260	280	300	320	340
0.802785	0.829597	0.791761	0.770701	0.763889	0.825904	0.889262	0.904658	0.922072	0.956054	0.95246	0.974082	0.948553	1	0.994534	0.990372	0.907123	0.849374
0	20	40	60	80	100	120	140	160	180	200	220	240	260	280	300	320	340
0.95374	0.965794	0.930729	0.954681	0.963554	0.957771	0.90472	0.884668	0.863958	0.883205	0.885419	0.955641	0.980608	1	0.928806	0.922114	0.899633	0.962163
0	20	40	60	80	100	120	140	160	180	200	220	240	260	280	300	320	340
0.979094	0.996849	1	0.958978	0.909808	0.842117	0.805273	0.787408	0.771047	0.767375	0.733833	0.752181	0.828826	0.8778	0.871222	0.8715	0.905349	0.97448
0	20	40	60	80	100	120	140	160	180	200	220	240	260	280	300	320	340
0.805517	0.728794	0.71087	0.73653	0.74364	0.711636	0.635895	0.62597	0.661094	0.713558	0.751235	0.816289	0.879486	0.994681	1	0.934005	0.860671	0.805102
0	20	40	60	80	100	120	140	160	180	200	220	240	260	280	300	320	340
0.727059	0.778456	0.775009	0.796804	0.809908	0.90446	0.959758	1	0.940826	0.905852	0.913307	0.946323	0.947268	0.927018	0.892645	0.816206	0.724258	0.693684
0	20	40	60	80	100	120	140	160	180	200	220	240	260	280	300	320	340
0.999852	0.970621	0.853022	0.875614	0.892665	0.916145	0.887459	0.900325	0.903851	0.898167	0.907222	0.892397	0.882142	0.842064	0.864059	0.88624	0.916576	1
0	20	40	60	80	100	120	140	160	180	200	220	240	260	280	300	320	340
0.930279	0.93533	0.936273	0.865336	0.831953	0.809347	0.827829	0.888383	0.891145	0.876711	0.801258	0.794791	0.785786	0.818081	0.914256	0.989064	1	0.929193
0	20	40	60	80	100	120	140	160	180	200	220	240	260	280	300	320	340
0.799319	0.830654	0.950735	0.983176	1	0.931051	0.909718	0.913448	0.941021	0.972519	0.968977	0.972257	0.955024	0.927406	0.881398	0.850269	0.82954	0.793563
0	20	40	60	80	100	120	140	160	180	200	220	240	260	280	300	320	340
0.982518	0.900879	0.87596	0.888777	0.935278	0.96306	0.968377	0.985374	1	0.996459	0.939627	0.894971	0.828177	0.820045	0.766222	0.783573	0.866676	0.947667
0	20	40	60	80	100	120	140	160	180	200	220	240	260	280	300	320	340
0.982607	0.962687	0.925641	0.916626	0.893125	0.883147	0.880246	0.893686	0.871433	0.877304	0.894674	0.913475	0.847782	0.856233	0.872386	0.961519	0.965678	1
0	20	40	60	80	100	120	140	160	180	200	220	240	260	280	300	320	340
0.70615	0.665546	0.636368	0.655792	0.7102	0.760521	0.779114	0.814993	0.863641	0.874517	0.899668	0.895052	0.88394	0.959807	0.979663	1	0.8493	0.764269
0	20	40	60	80	100	120	140	160	180	200	220	240	260	280	300	320	340
0.743946	0.724931	0.724198	0.699574	0.761785	0.843189	0.931304	0.943867	0.931837	0.933948	0.897541	0.899734	0.866231	0.914386	0.952538	1	0.932492	0.823507
0	20	40	60	80	100	120	140	160	180	200	220	240	260	280	300	320	340
0.958962	0.992469	1	0.944728	0.928319	0.900521	0.87346	0.836945	0.828325	0.807632	0.812451	0.888723	0.923188	0.994889	0.946494	0.945084	0.88798	0.88899

[truncated: 22 more sheets: Fig.4c Azimuthal Velocity, Fig.4c Linear Speed, Fig.4d Azimuth, Fig.4d Azimuthal Velocity, Fig.4d Linear Speed, Fig.4e Azimuth, Fig.4e Azimuthal Velocity, Fig.4e Linear Speed, Fig.5a, Fig.5b, Fig.5c, Fig.5d, Fig.6b, Fig.6c, Fig.6d, Fig.6e, Fig.6f, Fig.6g, Fig.7a, Fig.7b …]
